# Supplementary material for: The TetR-like regulator Sco4385 and Crp-like regulator Sco3571 modulate heterologous production of antibiotics in Streptomyces coelicolor M512
Source: Appl Environ Microbiol. 2025 Apr 4;91(5):e02315-24. doi: 10.1128/aem.02315-24 (PMC12093943; doi:10.1128/aem.02315-24)
Supplement: Data Set S1 — DACA list of detected proteins. [file aem.02315-24-s0001.xlsx]

## Sheet: description of data
Description of the data provided in sheet "protein list LFQs"
proteins that were selected for further investigation in this study are highlighted in yellow
column	description
A: protein IDs	UniProt ID code of the listed protein; proteins encoded in the caprazamycin or liposidomycin gene cluster are listed under their gene name
B: Fasta headers/predicted function/sco_number	this column encompasses the UniProt ID code, the predicted function of the protein according the the UniProt data base, the organism (Streptomyces coelicolor A3(2) as default) and the gene name (GN); proteins encoded in the caprazamycin or liposidomycin gene cluster are listed under their gene name
C: LFQ intensity R01	Streptomyces coelicolor M512/cpzLK09 protein abundance detected on Pcpz6 after 36 h using the Label Free Qualtification algorithm
D: LFQ intensity R06	Streptomyces coelicolor M512/cpzLK09 protein abundance detected on Pcpz6 after 54 h using the Label Free Qualtification algorithm
E: LFQ intensity R02	Streptomyces coelicolor M512/cpzLK09 protein abundance detected on Pcpz9 after 36 h using the Label Free Qualtification algorithm
F: LFQ intensity R07	Streptomyces coelicolor M512/cpzLK09 protein abundance detected on Pcpz9 after 54 h using the Label Free Qualtification algorithm
G: LFQ intensity R03	Streptomyces coelicolor M512/cpzLK09 protein abundance detected on Pcpz10 after 36 h using the Label Free Qualtification algorithm
H: LFQ intensity R08	Streptomyces coelicolor M512/cpzLK09 protein abundance detected on Pcpz10 after 54 h using the Label Free Qualtification algorithm
I: LFQ intensity R04	Streptomyces coelicolor M512/cpzLK09 protein abundance detected on Pcpz24 after 36 h using the Label Free Qualtification algorithm
J: LFQ intensity R09	Streptomyces coelicolor M512/cpzLK09 protein abundance detected on Pcpz24 after 54 h using the Label Free Qualtification algorithm
K: LFQ intensity R05	Streptomyces coelicolor M512/cpzLK09 protein abundance detected on PhrdB after 36 h using the Label Free Qualtification algorithm
L: LFQ intensity R10	Streptomyces coelicolor M512/cpzLK09 protein abundance detected on PhrdB after 54 h using the Label Free Qualtification algorithm
M: LFQ intensity R11	Streptomyces coelicolor M512/lpmLK01 protein abundance detected on PlpmD after 48 h using the Label Free Qualtification algorithm
N: LFQ intensity R16	Streptomyces coelicolor M512/lpmLK01 protein abundance detected on PlpmD after 72 h using the Label Free Qualtification algorithm
O: LFQ intensity R12	Streptomyces coelicolor M512/lpmLK01 protein abundance detected on PlpmG after 48 h using the Label Free Qualtification algorithm
P: LFQ intensity R17	Streptomyces coelicolor M512/lpmLK01 protein abundance detected on PlpmG after 72 h using the Label Free Qualtification algorithm
Q: LFQ intensity R13	Streptomyces coelicolor M512/lpmLK01 protein abundance detected on PlpmH after 48 h using the Label Free Qualtification algorithm
R: LFQ intensity R18	Streptomyces coelicolor M512/lpmLK01 protein abundance detected on PlpmH after 72 h using the Label Free Qualtification algorithm
S: LFQ intensity R14	Streptomyces coelicolor M512/lpmLK01 protein abundance detected on PlpmV after 48 h using the Label Free Qualtification algorithm
T: LFQ intensity R19	Streptomyces coelicolor M512/lpmLK01 protein abundance detected on PlpmV after 72 h using the Label Free Qualtification algorithm
U: LFQ intensity R15	Streptomyces coelicolor M512/lpmLK01 protein abundance detected on PhrdB after 48 h using the Label Free Qualtification algorithm
V: LFQ intensity R20	Streptomyces coelicolor M512/lpmLK01 protein abundance detected on PhrdB after 72 h using the Label Free Qualtification algorithm
row	description
4 to 2217	each row represents a protein either from the Streptomyces coelicolor M512 genome, the caprazamycin or the liposidomycin gene cluster that was detected in at least one of the samples

## Sheet: protein list LFQs
		Pcpz6		Pcpz9		Pcpz10		Pcpz24		PhrdB		PlpmD		PlpmG		PlpmH		PlpmV		PhrdB
		36 h	54 h	36 h	54 h	36 h	54 h	36 h	54 h	36 h	54 h	48 h	72 h	48 h	72 h	48 h	72 h	48 h	72 h	48 h	72 h
Protein IDs	Fasta headers/predicted function/sco_number	LFQ intensity R01	LFQ intensity R06	LFQ intensity R02	LFQ intensity R07	LFQ intensity R03	LFQ intensity R08	LFQ intensity R04	LFQ intensity R09	LFQ intensity R05	LFQ intensity R10	LFQ intensity R11	LFQ intensity R16	LFQ intensity R12	LFQ intensity R17	LFQ intensity R13	LFQ intensity R18	LFQ intensity R14	LFQ intensity R19	LFQ intensity R15	LFQ intensity R20
Q9F2S4	tr|Q9F2S4|Q9F2S4_STRCO Uncharacterized protein OS=Streptomyces coelicolor (strain ATCC BAA-471 / A3(2) / M145) OX=100226 GN=SCO4465 PE=4 SV=1	0	0	0	0	230530000	855350000	0	0	0	0	0	0	0	0	0	0	0	0	0	0
Q9X7X6	tr|Q9X7X6|Q9X7X6_STRCO Putative regulatory protein OS=Streptomyces coelicolor (strain ATCC BAA-471 / A3(2) / M145) OX=100226 GN=SCO6781 PE=4 SV=1	0	0	0	0	110440000	794110000	0	0	0	0	0	0	0	0	0	0	0	0	0	0
Q9L0U9	tr|Q9L0U9|Q9L0U9_STRCO Type-4 uracil-DNA glycosylase OS=Streptomyces coelicolor (strain ATCC BAA-471 / A3(2) / M145) OX=100226 GN=SCO4495 PE=3 SV=1	0	0	0	0	0	548180000	0	0	0	0	0	0	0	0	0	0	0	0	0	0
Q9KYS3	tr|Q9KYS3|Q9KYS3_STRCO Putative transcriptional regulator OS=Streptomyces coelicolor (strain ATCC BAA-471 / A3(2) / M145) OX=100226 GN=SCO5692 PE=4 SV=1	0	0	0	0	516320000	317430000	0	0	0	0	0	0	0	0	0	0	0	0	0	0
Q9RJK3	tr|Q9RJK3|Q9RJK3_STRCO Putative membrane protein OS=Streptomyces coelicolor (strain ATCC BAA-471 / A3(2) / M145) OX=100226 GN=SCO0385 PE=4 SV=1	0	0	0	0	0	198880000	0	0	0	0	0	0	0	0	0	0	0	0	0	0
Q9RDJ7	tr|Q9RDJ7|Q9RDJ7_STRCO Putative glycosyl transferase OS=Streptomyces coelicolor (strain ATCC BAA-471 / A3(2) / M145) OX=100226 GN=SCO2589 PE=3 SV=1	0	0	0	0	0	172030000	0	0	0	0	0	0	0	0	0	0	0	0	0	0
Q7AKR2	tr|Q7AKR2|Q7AKR2_STRCO Putative zinc-binding oxidoreductase OS=Streptomyces coelicolor (strain ATCC BAA-471 / A3(2) / M145) OX=100226 GN=SCO0780 PE=4 SV=1	0	0	0	0	0	170280000	0	0	0	0	0	0	0	0	0	0	0	0	0	0
Q9RKX6	tr|Q9RKX6|Q9RKX6_STRCO Putative GntR-family regulatory protein OS=Streptomyces coelicolor (strain ATCC BAA-471 / A3(2) / M145) OX=100226 GN=SCO1417 PE=3 SV=1	0	0	0	0	0	156360000	0	0	0	0	0	0	0	0	0	0	0	0	0	0
Q9K3V9	tr|Q9K3V9|Q9K3V9_STRCO Putative tetR-family transcriptional regulator OS=Streptomyces coelicolor (strain ATCC BAA-471 / A3(2) / M145) OX=100226 GN=SCO4385 PE=4 SV=1	0	0	0	0	486570000	148060000	0	0	0	0	0	0	0	0	5772200000	4663500000	0	0	0	0
Q9K452	tr|Q9K452|Q9K452_STRCO Putative secreted protein OS=Streptomyces coelicolor (strain ATCC BAA-471 / A3(2) / M145) OX=100226 GN=SCO7233 PE=4 SV=1	0	0	0	0	0	139300000	0	0	0	0	0	0	0	0	0	0	0	0	0	0
Q9L1S6	tr|Q9L1S6|Q9L1S6_STRCO Cell division ATP-binding protein FtsE OS=Streptomyces coelicolor (strain ATCC BAA-471 / A3(2) / M145) OX=100226 GN=ftsE PE=3 SV=1	0	0	0	0	0	118310000	0	0	0	0	0	0	0	0	0	0	0	0	0	0
Q93J31	tr|Q93J31|Q93J31_STRCO Putative phosphodiesterase OS=Streptomyces coelicolor (strain ATCC BAA-471 / A3(2) / M145) OX=100226 GN=SCO3976 PE=4 SV=1	0	0	0	0	0	118260000	0	0	0	0	0	0	0	0	0	0	0	0	0	0
Q9RD13	tr|Q9RD13|Q9RD13_STRCO Putative regulator OS=Streptomyces coelicolor (strain ATCC BAA-471 / A3(2) / M145) OX=100226 GN=SCO0898 PE=3 SV=1	0	0	0	0	0	117310000	0	0	0	0	0	0	0	0	0	0	0	0	0	0
Q9ZBU4	tr|Q9ZBU4|Q9ZBU4_STRCO Putative transcriptional regulator OS=Streptomyces coelicolor (strain ATCC BAA-471 / A3(2) / M145) OX=100226 GN=SCO6144 PE=4 SV=1	0	0	0	0	122700000	116210000	0	0	0	0	0	0	0	0	0	0	0	0	0	0
Q9WX04	tr|Q9WX04|Q9WX04_STRCO Acetoin utilization protein AcuC OS=Streptomyces coelicolor (strain ATCC BAA-471 / A3(2) / M145) OX=100226 GN=SCO3330 PE=3 SV=1	0	0	0	0	0	103270000	0	0	0	0	0	0	0	0	0	0	0	0	0	0
Q9L2B7	tr|Q9L2B7|Q9L2B7_STRCO Probable two-component system response regulator OS=Streptomyces coelicolor (strain ATCC BAA-471 / A3(2) / M145) OX=100226 GN=SCO5403 PE=4 SV=1	0	0	0	0	0	93256000	0	0	0	0	0	0	0	0	0	0	0	0	0	0
Q9K3I5	tr|Q9K3I5|Q9K3I5_STRCO G/U mismatch-specific DNA glycosylase OS=Streptomyces coelicolor (strain ATCC BAA-471 / A3(2) / M145) OX=100226 GN=SCO1255 PE=4 SV=1	0	0	0	0	0	90245000	0	0	0	0	0	0	0	0	0	0	0	0	0	0
Q9FC74;Q9FC81	tr|Q9FC74|Q9FC74_STRCO Putative ECF-family RNA polymerase sigma factor OS=Streptomyces coelicolor (strain ATCC BAA-471 / A3(2) / M145) OX=100226 GN=SCO7112 PE=4 SV=1	0	0	0	0	0	90014000	0	0	0	0	0	0	0	0	0	0	0	0	0	0
Q9K3S9	tr|Q9K3S9|Q9K3S9_STRCO Putative acetyltransferase OS=Streptomyces coelicolor (strain ATCC BAA-471 / A3(2) / M145) OX=100226 GN=SCO3135 PE=4 SV=1	0	0	0	0	0	80552000	0	0	0	0	0	0	0	0	0	0	0	0	0	0
Q93IX1	tr|Q93IX1|Q93IX1_STRCO Putative transcriptional regulatory protein OS=Streptomyces coelicolor (strain ATCC BAA-471 / A3(2) / M145) OX=100226 GN=SCO1299 PE=4 SV=1	0	0	0	0	0	74457000	0	0	0	0	0	0	0	0	0	0	0	0	0	0
Q9EWZ1	tr|Q9EWZ1|Q9EWZ1_STRCO Putative tetR-family transcriptional regulator OS=Streptomyces coelicolor (strain ATCC BAA-471 / A3(2) / M145) OX=100226 GN=SCO1135 PE=4 SV=1	0	0	0	0	0	74054000	0	0	0	0	0	0	0	0	0	0	0	0	0	0
Q9L132	sp|Q9L132|NSRR_STRCO HTH-type transcriptional repressor NsrR OS=Streptomyces coelicolor (strain ATCC BAA-471 / A3(2) / M145) OX=100226 GN=nsrR PE=1 SV=1	0	0	0	0	0	71818000	0	0	0	0	0	0	0	163320000	117370000	114830000	0	0	124520000	0
Q9ZBP8	tr|Q9ZBP8|Q9ZBP8_STRCO Uncharacterized protein OS=Streptomyces coelicolor (strain ATCC BAA-471 / A3(2) / M145) OX=100226 GN=SCO5581 PE=4 SV=1	0	0	0	0	0	63141000	0	0	0	0	0	0	0	0	0	0	0	0	0	0
Q9KYJ4	tr|Q9KYJ4|Q9KYJ4_STRCO Uncharacterized protein OS=Streptomyces coelicolor (strain ATCC BAA-471 / A3(2) / M145) OX=100226 GN=SCO6947 PE=4 SV=1	0	0	0	0	0	62038000	0	0	0	0	0	0	0	0	0	0	0	0	0	0
Q9K4I2	tr|Q9K4I2|Q9K4I2_STRCO Putative secreted protein OS=Streptomyces coelicolor (strain ATCC BAA-471 / A3(2) / M145) OX=100226 GN=SCO7243 PE=4 SV=1	0	0	0	0	0	60747000	0	0	0	0	0	0	0	0	0	0	0	0	0	0
Q9EWM0	tr|Q9EWM0|Q9EWM0_STRCO Uncharacterized protein OS=Streptomyces coelicolor (strain ATCC BAA-471 / A3(2) / M145) OX=100226 GN=SCO7769 PE=4 SV=1	0	0	0	0	0	60523000	0	0	0	0	0	0	0	0	0	0	0	0	0	0
Q9KZZ7	sp|Q9KZZ7|FBIC_STRCO FO synthase OS=Streptomyces coelicolor (strain ATCC BAA-471 / A3(2) / M145) OX=100226 GN=fbiC PE=3 SV=1	0	0	0	0	0	59931000	0	0	0	0	0	0	0	0	0	0	0	0	0	0
Q9RDJ2	tr|Q9RDJ2|Q9RDJ2_STRCO Uncharacterized protein OS=Streptomyces coelicolor (strain ATCC BAA-471 / A3(2) / M145) OX=100226 GN=SCO2733 PE=4 SV=1	0	0	0	0	0	57586000	0	0	0	0	0	0	0	0	0	0	0	0	0	0
Q9RJ32	tr|Q9RJ32|Q9RJ32_STRCO Putative stress-like protein OS=Streptomyces coelicolor (strain ATCC BAA-471 / A3(2) / M145) OX=100226 GN=SCO1836 PE=3 SV=1	0	0	0	0	0	55168000	0	0	0	0	0	0	0	0	0	0	0	0	0	0
Q9EWY5	tr|Q9EWY5|Q9EWY5_STRCO Uncharacterized protein OS=Streptomyces coelicolor (strain ATCC BAA-471 / A3(2) / M145) OX=100226 GN=SCO1141 PE=3 SV=1	0	0	0	0	0	53355000	0	0	0	0	0	0	0	0	0	0	0	0	0	0
Q9K4J3	tr|Q9K4J3|Q9K4J3_STRCO Uncharacterized protein OS=Streptomyces coelicolor (strain ATCC BAA-471 / A3(2) / M145) OX=100226 GN=SCO7321 PE=4 SV=1	0	0	0	0	0	46168000	0	0	0	0	0	0	0	0	0	0	0	0	0	0
Q9RJJ9	tr|Q9RJJ9|Q9RJJ9_STRCO Putative lipoprotein OS=Streptomyces coelicolor (strain ATCC BAA-471 / A3(2) / M145) OX=100226 GN=SCO0389 PE=4 SV=1	0	0	0	0	0	45572000	0	0	0	0	0	0	0	0	0	0	0	0	0	0
Q9S280	tr|Q9S280|Q9S280_STRCO Uncharacterized protein OS=Streptomyces coelicolor (strain ATCC BAA-471 / A3(2) / M145) OX=100226 GN=SCO1809 PE=4 SV=1	0	0	0	0	0	45444000	0	0	0	0	0	0	0	0	0	0	0	0	0	0
O86820	sp|O86820|END8B_STRCO Probable endonuclease 8 2 OS=Streptomyces coelicolor (strain ATCC BAA-471 / A3(2) / M145) OX=100226 GN=nei PE=3 SV=3	0	0	0	0	0	45368000	0	0	0	0	77532000	0	0	0	0	0	0	0	0	0
Q9L030	tr|Q9L030|Q9L030_STRCO Probable LysR-family transcriptional regulator OS=Streptomyces coelicolor (strain ATCC BAA-471 / A3(2) / M145) OX=100226 GN=SCO7025 PE=3 SV=1	0	0	0	0	0	40801000	0	0	0	0	0	0	0	0	0	0	0	0	0	0
Q9ZBS5	tr|Q9ZBS5|Q9ZBS5_STRCO Putative sensor kinase OS=Streptomyces coelicolor (strain ATCC BAA-471 / A3(2) / M145) OX=100226 GN=SCO6163 PE=4 SV=1	0	0	0	0	0	40388000	0	0	0	0	0	0	0	0	0	0	0	0	0	0
O86620	tr|O86620|O86620_STRCO Uncharacterized protein OS=Streptomyces coelicolor (strain ATCC BAA-471 / A3(2) / M145) OX=100226 GN=SCO6351 PE=4 SV=1	0	0	0	0	0	38901000	0	0	0	0	0	0	0	0	0	0	0	0	0	0
Q93JB0	tr|Q93JB0|Q93JB0_STRCO Putative ROK-family transcriptional regulator OS=Streptomyces coelicolor (strain ATCC BAA-471 / A3(2) / M145) OX=100226 GN=SCO7486 PE=3 SV=1	0	0	0	0	0	34985000	0	0	0	0	0	0	0	0	0	0	0	0	0	0
Q9KY59	tr|Q9KY59|Q9KY59_STRCO VWFA domain-containing protein OS=Streptomyces coelicolor (strain ATCC BAA-471 / A3(2) / M145) OX=100226 GN=SCO4805 PE=4 SV=1	0	0	0	0	0	30852000	0	0	0	0	0	0	0	0	0	0	0	0	0	0
Q9KY51	tr|Q9KY51|Q9KY51_STRCO Phosphoribosylglycinamide formyltransferase OS=Streptomyces coelicolor (strain ATCC BAA-471 / A3(2) / M145) OX=100226 GN=purN PE=3 SV=1	0	0	0	0	0	29148000	0	0	0	0	0	0	0	0	0	0	0	0	0	0
Q9ADA3	tr|Q9ADA3|Q9ADA3_STRCO Uncharacterized protein OS=Streptomyces coelicolor (strain ATCC BAA-471 / A3(2) / M145) OX=100226 GN=SCO1664 PE=4 SV=1	0	0	0	0	0	28411000	0	0	0	0	0	0	0	0	0	0	0	0	0	0
O50523	sp|O50523|AGAS_STRCO Putative D-galactosamine-6-phosphate deaminase AgaS OS=Streptomyces coelicolor (strain ATCC BAA-471 / A3(2) / M145) OX=100226 GN=agaS PE=3 SV=1	0	0	0	0	0	28264000	0	0	0	0	0	0	0	0	0	0	0	0	0	0
Q9KXW0	tr|Q9KXW0|Q9KXW0_STRCO Uncharacterized protein OS=Streptomyces coelicolor (strain ATCC BAA-471 / A3(2) / M145) OX=100226 GN=SCO4281 PE=4 SV=1	0	0	0	0	0	26851000	0	0	0	0	0	0	0	0	0	0	0	0	0	0
Q9RKP5	tr|Q9RKP5|Q9RKP5_STRCO Possible secreted esterase OS=Streptomyces coelicolor (strain ATCC BAA-471 / A3(2) / M145) OX=100226 GN=SCO2283 PE=4 SV=1	0	0	0	0	0	25057000	0	0	0	0	0	0	0	0	0	0	0	0	0	0
O88028	tr|O88028|O88028_STRCO Uncharacterized protein OS=Streptomyces coelicolor (strain ATCC BAA-471 / A3(2) / M145) OX=100226 GN=SCO6672 PE=4 SV=1	0	0	0	0	0	24182000	0	0	0	0	0	0	0	0	0	0	0	0	0	0
Q9F2L8	tr|Q9F2L8|Q9F2L8_STRCO TerD domain-containing protein OS=Streptomyces coelicolor (strain ATCC BAA-471 / A3(2) / M145) OX=100226 GN=SCO3763 PE=4 SV=1	0	0	0	0	0	23546000	0	0	0	0	0	0	0	0	0	0	0	0	0	0
Q9ADP3	tr|Q9ADP3|Q9ADP3_STRCO Putative secreted penicillin-binding protein OS=Streptomyces coelicolor (strain ATCC BAA-471 / A3(2) / M145) OX=100226 GN=SCO4013 PE=4 SV=1	0	0	0	0	0	21838000	0	0	0	0	0	0	0	0	0	0	0	0	0	0
Q93JH0	tr|Q93JH0|Q93JH0_STRCO Putative GntR-family transcriptional regulator OS=Streptomyces coelicolor (strain ATCC BAA-471 / A3(2) / M145) OX=100226 GN=SCO7702 PE=4 SV=1	0	0	0	0	0	19117000	0	0	0	0	0	0	0	0	0	0	0	0	0	0
O86806	tr|O86806|O86806_STRCO Uncharacterized protein OS=Streptomyces coelicolor (strain ATCC BAA-471 / A3(2) / M145) OX=100226 GN=SCO5746 PE=4 SV=1	0	0	0	0	0	18579000	0	0	0	0	0	0	0	0	0	0	0	0	0	0
Q9KZ31	tr|Q9KZ31|Q9KZ31_STRCO Uncharacterized protein OS=Streptomyces coelicolor (strain ATCC BAA-471 / A3(2) / M145) OX=100226 GN=SCO2200 PE=4 SV=1	0	0	0	0	0	18127000	0	0	0	0	0	0	0	0	0	0	0	0	0	0
Q9X906	tr|Q9X906|Q9X906_STRCO Putative DNA polymerase OS=Streptomyces coelicolor (strain ATCC BAA-471 / A3(2) / M145) OX=100226 GN=SCO3541 PE=4 SV=1	0	0	0	0	0	17793000	0	0	0	0	0	0	0	0	0	0	0	0	0	0
Q9L096	tr|Q9L096|Q9L096_STRCO Putative serine/threonine protein kinase (Regulator) OS=Streptomyces coelicolor (strain ATCC BAA-471 / A3(2) / M145) OX=100226 GN=SCO2450 PE=4 SV=1	0	0	0	0	0	14387000	0	0	0	0	0	0	0	0	0	0	0	0	0	0
Q9F393	tr|Q9F393|Q9F393_STRCO Uncharacterized protein OS=Streptomyces coelicolor (strain ATCC BAA-471 / A3(2) / M145) OX=100226 GN=SCO7582 PE=4 SV=1	0	0	0	0	0	12597000	0	0	0	0	0	0	0	0	0	0	0	0	0	0
Q9KZ34	tr|Q9KZ34|Q9KZ34_STRCO Uncharacterized protein OS=Streptomyces coelicolor (strain ATCC BAA-471 / A3(2) / M145) OX=100226 GN=SCO7098 PE=4 SV=1	0	0	0	0	9144400000	0	0	0	0	0	0	0	0	126120000	0	0	0	0	0	0
Q9L225	tr|Q9L225|Q9L225_STRCO Uncharacterized protein OS=Streptomyces coelicolor (strain ATCC BAA-471 / A3(2) / M145) OX=100226 GN=SCO6807 PE=4 SV=1	0	0	0	0	105780000	0	0	0	0	0	0	0	111410000	0	120610000	0	0	0	0	0
O54185	tr|O54185|O54185_STRCO Putative regulatory protein OS=Streptomyces coelicolor (strain ATCC BAA-471 / A3(2) / M145) OX=100226 GN=SCO5956 PE=4 SV=1	0	0	0	0	102360000	0	0	0	0	0	0	0	0	0	239340000	0	0	0	0	0
Q9X7Q1	tr|Q9X7Q1|Q9X7Q1_STRCO Uncharacterized protein OS=Streptomyces coelicolor (strain ATCC BAA-471 / A3(2) / M145) OX=100226 GN=SCO6745 PE=4 SV=1	0	0	0	0	99607000	0	0	0	0	0	0	0	0	0	0	0	0	0	0	0
Q9K3N6	tr|Q9K3N6|Q9K3N6_STRCO Uncharacterized protein OS=Streptomyces coelicolor (strain ATCC BAA-471 / A3(2) / M145) OX=100226 GN=SCO1024 PE=3 SV=1	0	0	0	0	82731000	0	0	0	0	0	0	0	0	0	0	0	0	0	0	0
Q9X8D2;O86763	tr|Q9X8D2|Q9X8D2_STRCO KorSA, regulatory protein OS=Streptomyces coelicolor (strain ATCC BAA-471 / A3(2) / M145) OX=100226 GN=SCO3259 PE=4 SV=1;tr|O86763|O86763_STRCO Transcriptional regulator OS=Streptomyces coelicolor (strain ATCC BAA-471 / A3(2) / M145)	0	0	0	0	61204000	0	0	0	0	0	0	0	0	0	0	0	0	0	0	0
Q9L0J2	tr|Q9L0J2|Q9L0J2_STRCO Putative deoR-family transcriptional regulator OS=Streptomyces coelicolor (strain ATCC BAA-471 / A3(2) / M145) OX=100226 GN=SCO4673 PE=4 SV=1	0	0	0	0	46827000	0	0	0	0	0	0	0	0	0	0	0	0	0	0	0
Q9KZR4	tr|Q9KZR4|Q9KZR4_STRCO Putative membrane protein OS=Streptomyces coelicolor (strain ATCC BAA-471 / A3(2) / M145) OX=100226 GN=SCO2887 PE=4 SV=1	0	0	0	0	26600000	0	0	0	0	0	0	0	0	0	0	0	0	0	0	0
Q9X8B2	tr|Q9X8B2|Q9X8B2_STRCO Putative DNA-binding protein OS=Streptomyces coelicolor (strain ATCC BAA-471 / A3(2) / M145) OX=100226 GN=SCO3537 PE=3 SV=1	0	0	0	0	25166000	0	0	0	0	0	0	0	0	0	0	0	0	0	0	0
Q8CJR8	tr|Q8CJR8|Q8CJR8_STRCO Histidine kinase OS=Streptomyces coelicolor (strain ATCC BAA-471 / A3(2) / M145) OX=100226 GN=SCO5289 PE=4 SV=1	0	0	0	0	13761000	0	0	0	0	0	0	0	0	0	0	0	0	0	0	0
Q9X7P8	tr|Q9X7P8|Q9X7P8_STRCO Putative ABC transporter OS=Streptomyces coelicolor (strain ATCC BAA-471 / A3(2) / M145) OX=100226 GN=SCO6742 PE=4 SV=1	0	0	0	0	9167300	0	0	0	0	0	0	0	0	0	0	0	0	0	0	0
O86684	tr|O86684|O86684_STRCO Uncharacterized protein OS=Streptomyces coelicolor (strain ATCC BAA-471 / A3(2) / M145) OX=100226 GN=SCO6638 PE=4 SV=1	0	0	0	0	0	0	0	0	0	0	2819300000	5164600000	3824200000	6384700000	4084600000	5602400000	3756600000	6547600000	2774000000	3640200000
Q8CJM2	tr|Q8CJM2|Q8CJM2_STRCO Uncharacterized protein OS=Streptomyces coelicolor (strain ATCC BAA-471 / A3(2) / M145) OX=100226 GN=SCO6627 PE=4 SV=1	0	0	0	0	0	0	0	0	0	0	3497400000	8011500000	2893400000	5313100000	2764300000	5399300000	2536200000	6768400000	2775200000	3907500000
Q9KYA5	tr|Q9KYA5|Q9KYA5_STRCO L-isoaspartyl protein carboxyl methyltransferase OS=Streptomyces coelicolor (strain ATCC BAA-471 / A3(2) / M145) OX=100226 GN=SCO6928 PE=3 SV=1	0	0	0	0	0	0	0	0	0	0	0	1824600000	0	1811600000	0	1898800000	0	1455200000	0	2933200000
O86696	tr|O86696|O86696_STRCO 6-carboxy-5,6,7,8-tetrahydropterin synthase OS=Streptomyces coelicolor (strain ATCC BAA-471 / A3(2) / M145) OX=100226 GN=SCO6650 PE=1 SV=1	0	0	0	0	0	0	0	0	0	0	1021400000	1434700000	925430000	1563500000	1043700000	1847200000	1053400000	1439100000	1500900000	2608500000
Q9S1P4	tr|Q9S1P4|Q9S1P4_STRCO Uncharacterized protein OS=Streptomyces coelicolor (strain ATCC BAA-471 / A3(2) / M145) OX=100226 GN=SCO0247 PE=4 SV=1	0	0	0	0	0	0	0	0	0	0	1753400000	1894500000	1424500000	1238700000	1415600000	1663700000	1632100000	1444800000	2532500000	3211900000
Q9KYK4	tr|Q9KYK4|Q9KYK4_STRCO Putative DNA-binding protein OS=Streptomyces coelicolor (strain ATCC BAA-471 / A3(2) / M145) OX=100226 GN=SCO6937 PE=4 SV=1	0	0	0	0	0	0	0	0	0	0	0	1277900000	0	1483500000	0	1355400000	0	1342000000	0	580780000
Q9L1A5	sp|Q9L1A5|ARGR_STRCO Arginine repressor OS=Streptomyces coelicolor (strain ATCC BAA-471 / A3(2) / M145) OX=100226 GN=argR PE=3 SV=1	0	0	0	0	0	0	0	0	0	0	0	0	2553400000	866870000	4995200000	1233100000	0	0	0	0
Q9S1P1	tr|Q9S1P1|Q9S1P1_STRCO Putative transcriptional regulator OS=Streptomyces coelicolor (strain ATCC BAA-471 / A3(2) / M145) OX=100226 GN=SCO0250 PE=1 SV=1	0	0	0	0	0	0	0	0	0	0	0	105750000	0	161800000	867880000	1145500000	0	0	644180000	985410000
Q9S2D8;REV__O54154	tr|Q9S2D8|Q9S2D8_STRCO Putative transcriptional repressor protein OS=Streptomyces coelicolor (strain ATCC BAA-471 / A3(2) / M145) OX=100226 GN=SCO0275 PE=3 SV=1	0	0	0	0	0	0	0	0	0	0	1502900000	463800000	3371800000	1391800000	3551500000	1035900000	100120000	0	0	0
O54180	tr|O54180|O54180_STRCO Putative transcriptional regulator OS=Streptomyces coelicolor (strain ATCC BAA-471 / A3(2) / M145) OX=100226 GN=SCO5951 PE=1 SV=1	0	0	0	0	0	0	0	0	0	0	0	0	0	0	589750000	867970000	0	0	0	0
Q9L0P6	tr|Q9L0P6|Q9L0P6_STRCO Uncharacterized protein OS=Streptomyces coelicolor (strain ATCC BAA-471 / A3(2) / M145) OX=100226 GN=SCO4245 PE=4 SV=1	0	0	0	0	0	0	0	0	0	0	0	633460000	0	792680000	0	731470000	0	701410000	0	150330000
Q93J26	tr|Q93J26|Q93J26_STRCO Putative GntR-family transcriptional regulator OS=Streptomyces coelicolor (strain ATCC BAA-471 / A3(2) / M145) OX=100226 GN=SCO3981 PE=4 SV=1	0	0	0	0	0	0	0	0	0	0	0	0	0	0	1205100000	666960000	0	0	0	0
Q9RL03	tr|Q9RL03|Q9RL03_STRCO Putative decarboxylase OS=Streptomyces coelicolor (strain ATCC BAA-471 / A3(2) / M145) OX=100226 GN=SCO0315 PE=3 SV=1	0	0	0	0	0	0	0	0	0	0	308740000	371970000	340530000	395370000	306300000	490190000	426200000	350020000	567380000	1025400000
Q9L2A7	tr|Q9L2A7|Q9L2A7_STRCO Possible MarR-transcriptional regulator OS=Streptomyces coelicolor (strain ATCC BAA-471 / A3(2) / M145) OX=100226 GN=SCO5413 PE=1 SV=1	0	0	0	0	0	0	0	0	0	0	0	181800000	0	214270000	166630000	460140000	0	0	0	0
Q9RI47	tr|Q9RI47|Q9RI47_STRCO Putative alcohol dehydrogenase OS=Streptomyces coelicolor (strain ATCC BAA-471 / A3(2) / M145) OX=100226 GN=SCO0199 PE=3 SV=1	0	0	0	0	0	0	0	0	0	0	2120900000	459870000	2735100000	356010000	2095600000	451710000	2119800000	413610000	2236100000	559610000
Q9K4H1	tr|Q9K4H1|Q9K4H1_STRCO Putative tetR-family transcriptional regulator OS=Streptomyces coelicolor (strain ATCC BAA-471 / A3(2) / M145) OX=100226 GN=SCO4167 PE=4 SV=1	0	0	0	0	0	0	0	0	0	0	87167000	188560000	244380000	606060000	170110000	413700000	0	0	0	80182000
O69982	tr|O69982|O69982_STRCO TerD domain-containing protein OS=Streptomyces coelicolor (strain ATCC BAA-471 / A3(2) / M145) OX=100226 GN=SCO5806 PE=4 SV=1	0	0	0	0	0	0	0	0	0	0	198660000	435950000	161040000	405950000	0	387360000	200220000	300340000	244870000	840480000
Q9ZBQ5	tr|Q9ZBQ5|Q9ZBQ5_STRCO HTH hxlR-type domain-containing protein OS=Streptomyces coelicolor (strain ATCC BAA-471 / A3(2) / M145) OX=100226 GN=SCO5574 PE=4 SV=1	0	0	0	0	0	0	0	0	0	0	0	0	0	0	395680000	375880000	0	0	0	0
Q9KZF8	tr|Q9KZF8|Q9KZF8_STRCO Putative protease OS=Streptomyces coelicolor (strain ATCC BAA-471 / A3(2) / M145) OX=100226 GN=SCO6995 PE=4 SV=1	0	0	0	0	0	0	0	0	0	0	0	249970000	0	400300000	0	364500000	0	363130000	0	212260000
Q9RI43	tr|Q9RI43|Q9RI43_STRCO Putative two-component sensor OS=Streptomyces coelicolor (strain ATCC BAA-471 / A3(2) / M145) OX=100226 GN=SCO0203 PE=4 SV=1	0	0	0	0	0	0	0	0	0	0	485430000	366400000	474470000	329890000	439230000	343240000	445130000	303800000	799140000	704540000
lpmH	lpmH	0	0	0	0	0	0	0	0	0	0	0	212720000	0	0	0	340020000	0	309700000	111730000	547720000
Q9RK85	tr|Q9RK85|Q9RK85_STRCO Possible gluconolactonase OS=Streptomyces coelicolor (strain ATCC BAA-471 / A3(2) / M145) OX=100226 GN=SCO0524 PE=4 SV=1	0	0	0	0	0	0	0	0	0	0	389680000	0	0	0	0	310750000	441150000	0	0	0
O88051	tr|O88051|O88051_STRCO Putative 3-hydroxyacyl-CoA dehydrogenase OS=Streptomyces coelicolor (strain ATCC BAA-471 / A3(2) / M145) OX=100226 GN=SCO1591 PE=4 SV=1	0	0	0	0	0	0	0	0	0	0	194310000	213560000	0	202260000	0	251540000	0	0	279870000	440390000
O86836	sp|O86836|DAPB_STRCO 4-hydroxy-tetrahydrodipicolinate reductase OS=Streptomyces coelicolor (strain ATCC BAA-471 / A3(2) / M145) OX=100226 GN=dapB PE=3 SV=1	0	0	0	0	0	0	0	0	0	0	0	0	0	0	0	245020000	0	185860000	232440000	442850000
Q9F3N2	tr|Q9F3N2|Q9F3N2_STRCO Putative oxidoreductase OS=Streptomyces coelicolor (strain ATCC BAA-471 / A3(2) / M145) OX=100226 GN=SCO7655 PE=4 SV=1	0	0	0	0	0	0	0	0	0	0	0	230370000	191060000	222390000	0	239880000	226240000	227850000	227920000	417810000
Q9RI42;Q9XA59	tr|Q9RI42|Q9RI42_STRCO Putative luxR family two-component response regulator OS=Streptomyces coelicolor (strain ATCC BAA-471 / A3(2) / M145) OX=100226 GN=SCO0204 PE=4 SV=1	0	0	0	0	0	0	0	0	0	0	378180000	271440000	385810000	242740000	374890000	236220000	448440000	176140000	423590000	311840000
Q9RDK9	tr|Q9RDK9|Q9RDK9_STRCO Ribosomal silencing factor RsfS OS=Streptomyces coelicolor (strain ATCC BAA-471 / A3(2) / M145) OX=100226 GN=rsfS PE=3 SV=1	0	0	0	0	0	0	0	0	0	0	144510000	190050000	0	0	136420000	233610000	0	0	200410000	273360000
O86682	tr|O86682|O86682_STRCO Bacteriophage (PhiC31) resistance gene pglY OS=Streptomyces coelicolor (strain ATCC BAA-471 / A3(2) / M145) OX=100226 GN=SCO6635 PE=4 SV=1	0	0	0	0	0	0	0	0	0	0	860620000	208720000	778520000	0	825230000	231180000	669880000	0	1328000000	785410000
O86759	tr|O86759|O86759_STRCO Uncharacterized protein OS=Streptomyces coelicolor (strain ATCC BAA-471 / A3(2) / M145) OX=100226 GN=SCO5640 PE=4 SV=1	0	0	0	0	0	0	0	0	0	0	0	236960000	0	0	0	223350000	159500000	0	192680000	210270000
Q9X8E2	tr|Q9X8E2|Q9X8E2_STRCO Putative gntR-family regulator OS=Streptomyces coelicolor (strain ATCC BAA-471 / A3(2) / M145) OX=100226 GN=SCO3269 PE=4 SV=1	0	0	0	0	0	0	0	0	0	0	0	0	0	0	274230000	215790000	0	0	0	0
Q9F2J0	tr|Q9F2J0|Q9F2J0_STRCO Uncharacterized protein OS=Streptomyces coelicolor (strain ATCC BAA-471 / A3(2) / M145) OX=100226 GN=SCO3791 PE=4 SV=1	0	0	0	0	0	0	0	0	0	0	200410000	264740000	230990000	233620000	235880000	198790000	237870000	243640000	0	0
Q9EWU3	tr|Q9EWU3|Q9EWU3_STRCO Putative regulatory protein OS=Streptomyces coelicolor (strain ATCC BAA-471 / A3(2) / M145) OX=100226 GN=SCO0728 PE=4 SV=1	0	0	0	0	0	0	0	0	0	0	0	0	0	0	4374600000	196940000	0	0	0	0
Q9RKD6	tr|Q9RKD6|Q9RKD6_STRCO Uncharacterized protein OS=Streptomyces coelicolor (strain ATCC BAA-471 / A3(2) / M145) OX=100226 GN=SCO3151 PE=4 SV=1	0	0	0	0	0	0	0	0	0	0	0	0	0	0	0	181810000	0	0	0	311900000
Q9S2V2	sp|Q9S2V2|THIE_STRCO Thiamine-phosphate synthase OS=Streptomyces coelicolor (strain ATCC BAA-471 / A3(2) / M145) OX=100226 GN=thiE PE=3 SV=1	0	0	0	0	0	0	0	0	0	0	0	0	0	0	0	181700000	0	0	0	258000000
lpmJ	lpmJ	0	0	0	0	0	0	0	0	0	0	0	166880000	0	196920000	0	181150000	0	214210000	0	197650000
Q9KZP2	tr|Q9KZP2|Q9KZP2_STRCO Putative PTS system sugar phosphotransferase component IIA OS=Streptomyces coelicolor (strain ATCC BAA-471 / A3(2) / M145) OX=100226 GN=SCO1390 PE=4 SV=1	0	0	0	0	0	0	0	0	0	0	0	143100000	0	135010000	0	180100000	0	0	0	295510000
lpmC	lpmC	0	0	0	0	0	0	0	0	0	0	0	84680000	139120000	0	316290000	172100000	94442000	0	128270000	97240000
Q9RDQ4	tr|Q9RDQ4|Q9RDQ4_STRCO Uncharacterized protein OS=Streptomyces coelicolor (strain ATCC BAA-471 / A3(2) / M145) OX=100226 GN=SCO2380 PE=4 SV=1	0	0	0	0	0	0	0	0	0	0	0	0	0	0	0	164410000	0	0	0	204300000
Q9L0T5	tr|Q9L0T5|Q9L0T5_STRCO Uncharacterized protein OS=Streptomyces coelicolor (strain ATCC BAA-471 / A3(2) / M145) OX=100226 GN=SCO4509 PE=4 SV=1	0	0	0	0	0	0	0	0	0	0	152040000	0	107300000	222740000	0	153600000	0	0	117920000	198960000
Q9KYY6	tr|Q9KYY6|Q9KYY6_STRCO Putative Crp-family transcriptional regulator OS=Streptomyces coelicolor (strain ATCC BAA-471 / A3(2) / M145) OX=100226 GN=SCO7543 PE=3 SV=1	0	0	0	0	0	0	0	0	0	0	0	0	0	0	487670000	152760000	0	0	0	0
lpmF	lpmF (hypothetical protein)	0	0	0	0	0	0	0	0	0	0	0	0	0	120770000	0	150120000	0	0	0	0
Q9L201	tr|Q9L201|Q9L201_STRCO DSBA domain-containing protein OS=Streptomyces coelicolor (strain ATCC BAA-471 / A3(2) / M145) OX=100226 GN=SCO2634 PE=4 SV=1	0	0	0	0	0	0	0	0	0	0	0	0	147910000	163930000	0	147790000	0	0	0	149480000
O86748	tr|O86748|O86748_STRCO Uncharacterized protein OS=Streptomyces coelicolor (strain ATCC BAA-471 / A3(2) / M145) OX=100226 GN=SCO5651 PE=4 SV=1	0	0	0	0	0	0	0	0	0	0	0	125090000	0	0	106670000	147540000	0	0	0	183230000
Q9S2C4	tr|Q9S2C4|Q9S2C4_STRCO Probable transcriptional regulator OS=Streptomyces coelicolor (strain ATCC BAA-471 / A3(2) / M145) OX=100226 GN=SCO0289 PE=4 SV=1	0	0	0	0	0	0	0	0	0	0	396520000	0	449680000	0	1336600000	147500000	1685100000	398470000	0	0
O86734	tr|O86734|O86734_STRCO Riboflavin biosynthesis intermediates N-glycosidase OS=Streptomyces coelicolor (strain ATCC BAA-471 / A3(2) / M145) OX=100226 GN=SCO5665 PE=4 SV=1	0	0	0	0	0	0	0	0	0	0	105310000	170730000	125720000	126100000	0	128100000	108270000	177770000	97197000	148940000
Q8CJJ1	tr|Q8CJJ1|Q8CJJ1_STRCO HTH marR-type domain-containing protein OS=Streptomyces coelicolor (strain ATCC BAA-471 / A3(2) / M145) OX=100226 GN=SCO7753 PE=4 SV=1	0	0	0	0	0	0	0	0	0	0	0	610390000	0	315190000	117330000	125920000	0	0	0	0
Q9K4B1	sp|Q9K4B1|HISN_STRCO Histidinol-phosphatase OS=Streptomyces coelicolor (strain ATCC BAA-471 / A3(2) / M145) OX=100226 GN=hisN PE=1 SV=1	0	0	0	0	0	0	0	0	0	0	0	0	0	134620000	0	125790000	0	144920000	0	0
Q8CJR3	tr|Q8CJR3|Q8CJR3_STRCO Putative muramoyl-pentapeptide carboxypeptidase OS=Streptomyces coelicolor (strain ATCC BAA-471 / A3(2) / M145) OX=100226 GN=SCO5467 PE=4 SV=1	0	0	0	0	0	0	0	0	0	0	0	0	0	0	0	102730000	0	0	0	143740000
Q9KZE0	tr|Q9KZE0|Q9KZE0_STRCO HATPase_c domain-containing protein OS=Streptomyces coelicolor (strain ATCC BAA-471 / A3(2) / M145) OX=100226 GN=SCO6949 PE=4 SV=1	0	0	0	0	0	0	0	0	0	0	0	0	0	0	0	92729000	0	0	0	77598000
Q9K408	tr|Q9K408|Q9K408_STRCO Uncharacterized protein OS=Streptomyces coelicolor (strain ATCC BAA-471 / A3(2) / M145) OX=100226 GN=SCO1325 PE=4 SV=1	0	0	0	0	0	0	0	0	0	0	0	0	0	108430000	0	91544000	0	0	0	0
Q9L014	tr|Q9L014|Q9L014_STRCO Putative bifunctional protein (Ribonuclease H/phosphoglycerate mutase) OS=Streptomyces coelicolor (strain ATCC BAA-471 / A3(2) / M145) OX=100226 GN=SCO2299 PE=4 SV=1	0	0	0	0	0	0	0	0	0	0	0	0	0	0	0	88021000	0	0	0	0
Q9FCM0	tr|Q9FCM0|Q9FCM0_STRCO Putative TetR-family transcriptional regulator OS=Streptomyces coelicolor (strain ATCC BAA-471 / A3(2) / M145) OX=100226 GN=SCO7794 PE=4 SV=1	0	0	0	0	0	0	0	0	0	0	0	0	0	0	0	84613000	0	0	0	0
Q9X880	tr|Q9X880|Q9X880_STRCO Putative integral membrane protein OS=Streptomyces coelicolor (strain ATCC BAA-471 / A3(2) / M145) OX=100226 GN=SCO3288 PE=4 SV=1	0	0	0	0	0	0	0	0	0	0	0	0	0	0	77021000	80496000	0	0	149070000	129540000
O54141	tr|O54141|O54141_STRCO Trk system potassium uptake protein TrkA OS=Streptomyces coelicolor (strain ATCC BAA-471 / A3(2) / M145) OX=100226 GN=SCO5875 PE=4 SV=1	0	0	0	0	0	0	0	0	0	0	0	0	0	0	0	70595000	0	0	0	0
O86678	tr|O86678|O86678_STRCO Putative membrane protein OS=Streptomyces coelicolor (strain ATCC BAA-471 / A3(2) / M145) OX=100226 GN=SCO6631 PE=4 SV=1	0	0	0	0	0	0	0	0	0	0	77425000	0	121560000	0	130880000	69617000	125580000	0	154490000	105190000
Q9RKK3	tr|Q9RKK3|Q9RKK3_STRCO Uncharacterized protein OS=Streptomyces coelicolor (strain ATCC BAA-471 / A3(2) / M145) OX=100226 GN=SCO4081 PE=4 SV=1	0	0	0	0	0	0	0	0	0	0	0	0	0	0	0	66265000	0	0	0	0
Q8VLB4	tr|Q8VLB4|Q8VLB4_STRCO Putative multidomain membrane protein OS=Streptomyces coelicolor (strain ATCC BAA-471 / A3(2) / M145) OX=100226 GN=SCP2.27c PE=4 SV=1	0	0	0	0	0	0	0	0	0	0	0	0	0	0	0	55971000	0	0	0	0
Q9RJ57	tr|Q9RJ57|Q9RJ57_STRCO tRNA (adenine(58)-N(1))-methyltransferase TrmI OS=Streptomyces coelicolor (strain ATCC BAA-471 / A3(2) / M145) OX=100226 GN=SCO1651 PE=3 SV=1	0	0	0	0	0	0	0	0	0	0	0	0	0	0	0	54362000	0	0	0	0
Q9EWU7	tr|Q9EWU7|Q9EWU7_STRCO Putative transcriptional regulator OS=Streptomyces coelicolor (strain ATCC BAA-471 / A3(2) / M145) OX=100226 GN=SCO0724 PE=4 SV=1	0	0	0	0	0	0	0	0	0	0	0	0	8446400000	7274000000	0	53214000	0	0	0	0
Q9Z526	tr|Q9Z526|Q9Z526_STRCO Uncharacterized protein OS=Streptomyces coelicolor (strain ATCC BAA-471 / A3(2) / M145) OX=100226 GN=SCO5707 PE=4 SV=1	0	0	0	0	0	0	0	0	0	0	0	0	0	0	0	47984000	0	0	0	0
Q9Z527	sp|Q9Z527|RBFA_STRCO Ribosome-binding factor A OS=Streptomyces coelicolor (strain ATCC BAA-471 / A3(2) / M145) OX=100226 GN=rbfA PE=3 SV=1	0	0	0	0	0	0	0	0	0	0	0	0	0	0	0	45979000	0	0	0	0
Q9RDN0	tr|Q9RDN0|Q9RDN0_STRCO Aldose 1-epimerase OS=Streptomyces coelicolor (strain ATCC BAA-471 / A3(2) / M145) OX=100226 GN=SCO2407 PE=3 SV=1	0	0	0	0	0	0	0	0	0	0	0	0	0	0	0	45433000	0	0	0	0
Q9X8E8	tr|Q9X8E8|Q9X8E8_STRCO Putative merR-family transcriptional regulator OS=Streptomyces coelicolor (strain ATCC BAA-471 / A3(2) / M145) OX=100226 GN=SCO3275 PE=4 SV=1	0	0	0	0	0	0	0	0	0	0	0	0	0	0	0	40443000	0	0	0	0
Q9KXX1	tr|Q9KXX1|Q9KXX1_STRCO Putative transcriptional regulator OS=Streptomyces coelicolor (strain ATCC BAA-471 / A3(2) / M145) OX=100226 GN=SCO4270 PE=4 SV=1	0	0	0	0	0	0	0	0	0	0	0	0	0	0	0	35498000	0	0	0	0
Q9RI46	tr|Q9RI46|Q9RI46_STRCO Uncharacterized protein OS=Streptomyces coelicolor (strain ATCC BAA-471 / A3(2) / M145) OX=100226 GN=SCO0200 PE=3 SV=1	0	0	0	0	0	0	0	0	0	0	1357300000	0	1445900000	0	1262600000	0	1484200000	0	1470800000	0
Q9RIZ7	tr|Q9RIZ7|Q9RIZ7_STRCO Possible regulator protein OS=Streptomyces coelicolor (strain ATCC BAA-471 / A3(2) / M145) OX=100226 GN=SCO0168 PE=4 SV=1	0	0	0	0	0	0	0	0	0	0	263040000	0	416130000	0	316880000	0	257070000	0	383480000	0
Q93RW6	tr|Q93RW6|Q93RW6_STRCO Putative secreted protein OS=Streptomyces coelicolor (strain ATCC BAA-471 / A3(2) / M145) OX=100226 GN=SCO1860 PE=4 SV=1	0	0	0	0	0	0	0	0	0	0	0	0	307440000	0	263400000	0	214130000	0	0	0
Q7AKE6	tr|Q7AKE6|Q7AKE6_STRCO Uncharacterized protein OS=Streptomyces coelicolor (strain ATCC BAA-471 / A3(2) / M145) OX=100226 GN=SCO6637 PE=4 SV=1	0	0	0	0	0	0	0	0	0	0	202640000	0	223210000	0	208420000	0	235470000	0	169290000	0
Q9RJ55	tr|Q9RJ55|Q9RJ55_STRCO PDDEXK_1 domain-containing protein OS=Streptomyces coelicolor (strain ATCC BAA-471 / A3(2) / M145) OX=100226 GN=SCO1653 PE=4 SV=1	0	0	0	0	0	0	0	0	0	0	0	0	0	0	149720000	0	191990000	0	0	0
Q9X7N9	tr|Q9X7N9|Q9X7N9_STRCO Putative transcriptional regulator OS=Streptomyces coelicolor (strain ATCC BAA-471 / A3(2) / M145) OX=100226 GN=SCO6733 PE=4 SV=1	0	0	0	0	0	0	0	0	0	0	0	0	0	0	143860000	0	0	0	0	0
Q9EX59	tr|Q9EX59|Q9EX59_STRCO Putative marR-family transcriptional regulator OS=Streptomyces coelicolor (strain ATCC BAA-471 / A3(2) / M145) OX=100226 GN=SCO7696 PE=4 SV=1	0	0	0	0	0	0	0	0	0	0	0	0	0	0	121550000	0	0	0	0	0
Q9RIW6	tr|Q9RIW6|Q9RIW6_STRCO Putative transcriptional regulatory protein OS=Streptomyces coelicolor (strain ATCC BAA-471 / A3(2) / M145) OX=100226 GN=SCO0148 PE=4 SV=1	0	0	0	0	0	0	0	0	0	0	0	108780000	0	108140000	103800000	0	0	0	0	0
Q9L209	tr|Q9L209|Q9L209_STRCO Putative ArsR-family transcriptional regulator OS=Streptomyces coelicolor (strain ATCC BAA-471 / A3(2) / M145) OX=100226 GN=SCO6823 PE=4 SV=1	0	0	0	0	0	0	0	0	0	0	0	0	0	0	102440000	0	0	0	0	0
Q9KYE1	tr|Q9KYE1|Q9KYE1_STRCO Putative integral membrane protein OS=Streptomyces coelicolor (strain ATCC BAA-471 / A3(2) / M145) OX=100226 GN=SCO4129 PE=4 SV=1	0	0	0	0	0	0	0	0	0	0	0	0	0	0	101530000	0	0	0	0	0
Q9RL08	tr|Q9RL08|Q9RL08_STRCO Putative tetR-family transcriptional regulator OS=Streptomyces coelicolor (strain ATCC BAA-471 / A3(2) / M145) OX=100226 GN=SCO0310 PE=4 SV=1	0	0	0	0	0	0	0	0	0	0	0	0	0	0	89821000	0	0	0	0	0
Q9KZB0	tr|Q9KZB0|Q9KZB0_STRCO Putative gntR-family regulator OS=Streptomyces coelicolor (strain ATCC BAA-471 / A3(2) / M145) OX=100226 GN=SCO4836 PE=3 SV=1	0	0	0	0	0	0	0	0	0	0	0	0	0	0	86729000	0	0	0	0	0
Q9RKP7	tr|Q9RKP7|Q9RKP7_STRCO Putative two-component system response-regulator OS=Streptomyces coelicolor (strain ATCC BAA-471 / A3(2) / M145) OX=100226 GN=SCO2281 PE=4 SV=1	0	0	0	0	0	0	0	0	0	0	0	0	0	0	67997000	0	0	0	0	0
Q9S6U1	tr|Q9S6U1|Q9S6U1_STRCO Putative partitioning or sporulation protein OS=Streptomyces coelicolor (strain ATCC BAA-471 / A3(2) / M145) OX=100226 GN=SCO3887 PE=3 SV=1	0	0	0	0	0	0	0	0	0	0	0	0	67673000	0	66000000	0	0	0	0	0
Q9RI48	tr|Q9RI48|Q9RI48_STRCO Uncharacterized protein OS=Streptomyces coelicolor (strain ATCC BAA-471 / A3(2) / M145) OX=100226 GN=SCO0198 PE=3 SV=1	0	0	0	0	0	0	0	0	0	0	0	0	0	0	62555000	0	0	0	0	0
Q9K4F8	tr|Q9K4F8|Q9K4F8_STRCO Putative iron uptake regulatory protein OS=Streptomyces coelicolor (strain ATCC BAA-471 / A3(2) / M145) OX=100226 GN=SCO4180 PE=1 SV=1	0	0	0	0	0	0	0	0	0	0	0	0	0	0	46300000	0	0	0	0	0
O54102	tr|O54102|O54102_STRCO Probable transcriptional regulator OS=Streptomyces coelicolor (strain ATCC BAA-471 / A3(2) / M145) OX=100226 GN=SCO5906 PE=4 SV=1	0	0	0	0	0	0	0	0	0	0	0	0	0	0	34643000	0	0	0	0	0
Q93J99	tr|Q93J99|Q93J99_STRCO Putative transcriptional regulator OS=Streptomyces coelicolor (strain ATCC BAA-471 / A3(2) / M145) OX=100226 GN=SCO7498 PE=4 SV=1	0	0	0	0	0	0	0	0	0	0	0	0	0	0	29886000	0	0	0	0	0
Q9FCA3	tr|Q9FCA3|Q9FCA3_STRCO Putative transcriptional regulatory protein OS=Streptomyces coelicolor (strain ATCC BAA-471 / A3(2) / M145) OX=100226 GN=SCO1210 PE=4 SV=1	0	0	0	0	0	0	0	0	0	0	0	0	0	0	21228000	0	0	0	0	0
Q9RK96	tr|Q9RK96|Q9RK96_STRCO Putative transcriptional regulator OS=Streptomyces coelicolor (strain ATCC BAA-471 / A3(2) / M145) OX=100226 GN=SCO0266 PE=4 SV=1	0	0	0	0	0	0	0	0	0	0	0	0	0	0	13683000	0	0	0	0	0
Q9AK14	tr|Q9AK14|Q9AK14_STRCO Putative acetyltransferase OS=Streptomyces coelicolor (strain ATCC BAA-471 / A3(2) / M145) OX=100226 GN=SCO7714 PE=4 SV=1	0	0	0	0	0	0	0	0	0	0	0	0	0	0	8830600	0	0	0	0	0
Q9XAR8	tr|Q9XAR8|Q9XAR8_STRCO Uncharacterized protein OS=Streptomyces coelicolor (strain ATCC BAA-471 / A3(2) / M145) OX=100226 GN=SCO4576 PE=4 SV=1	0	0	0	0	0	0	0	0	0	0	0	0	0	0	0	0	0	0	0	413610000
Q9KZC9	tr|Q9KZC9|Q9KZC9_STRCO Uncharacterized protein OS=Streptomyces coelicolor (strain ATCC BAA-471 / A3(2) / M145) OX=100226 GN=SCO6960 PE=4 SV=1	0	0	0	0	0	0	0	0	0	0	0	0	0	0	0	0	0	0	0	339490000
Q93J40	tr|Q93J40|Q93J40_STRCO Putative secreted protein OS=Streptomyces coelicolor (strain ATCC BAA-471 / A3(2) / M145) OX=100226 GN=SCO3966 PE=1 SV=1	0	0	0	0	0	0	0	0	0	0	0	0	0	0	0	0	0	0	157380000	309160000
Q9XA38	tr|Q9XA38|Q9XA38_STRCO Uncharacterized protein OS=Streptomyces coelicolor (strain ATCC BAA-471 / A3(2) / M145) OX=100226 GN=SCO3575 PE=4 SV=1	0	0	0	0	0	0	0	0	0	0	0	0	0	0	0	0	0	0	0	281710000
Q9ZBX0	tr|Q9ZBX0|Q9ZBX0_STRCO Prephenate dehydratase OS=Streptomyces coelicolor (strain ATCC BAA-471 / A3(2) / M145) OX=100226 GN=SCO3962 PE=4 SV=1	0	0	0	0	0	0	0	0	0	0	0	0	0	0	0	0	0	0	0	278660000
Q9ADI9	tr|Q9ADI9|Q9ADI9_STRCO Putative lyase OS=Streptomyces coelicolor (strain ATCC BAA-471 / A3(2) / M145) OX=100226 GN=SCO2237 PE=4 SV=1	0	0	0	0	0	0	0	0	0	0	0	273590000	0	0	0	0	0	0	0	269250000
Q9L2L8	tr|Q9L2L8|Q9L2L8_STRCO Neutral metalloproteinase OS=Streptomyces coelicolor (strain ATCC BAA-471 / A3(2) / M145) OX=100226 GN=SCO2529 PE=3 SV=1	0	0	0	0	0	0	0	0	0	0	0	161790000	0	0	0	0	0	0	0	268990000
Q9S1Z5	tr|Q9S1Z5|Q9S1Z5_STRCO Putative secreted protein OS=Streptomyces coelicolor (strain ATCC BAA-471 / A3(2) / M145) OX=100226 GN=SCO0131 PE=4 SV=1	0	0	0	0	0	0	0	0	0	0	0	0	0	0	0	0	0	0	0	267320000
Q9RI60	tr|Q9RI60|Q9RI60_STRCO Putative xylosidase/arabinosidase OS=Streptomyces coelicolor (strain ATCC BAA-471 / A3(2) / M145) OX=100226 GN=SCO0118 PE=3 SV=1	0	0	0	0	0	0	0	0	0	0	0	0	0	0	0	0	0	0	0	263130000
Q9F377	tr|Q9F377|Q9F377_STRCO Putative calcium binding protein OS=Streptomyces coelicolor (strain ATCC BAA-471 / A3(2) / M145) OX=100226 GN=SCO4411 PE=1 SV=1	0	0	0	0	0	0	0	0	0	0	0	0	0	150180000	0	0	0	0	0	261370000
Q9L0Q3	tr|Q9L0Q3|Q9L0Q3_STRCO Putative guanyltransferase OS=Streptomyces coelicolor (strain ATCC BAA-471 / A3(2) / M145) OX=100226 GN=SCO4238 PE=4 SV=1	0	0	0	0	0	0	0	0	0	0	0	0	0	0	0	0	0	0	0	251610000
Q9S2S3	tr|Q9S2S3|Q9S2S3_STRCO Putative membrane protein OS=Streptomyces coelicolor (strain ATCC BAA-471 / A3(2) / M145) OX=100226 GN=SCO2067 PE=4 SV=1	0	0	0	0	0	0	0	0	0	0	0	0	0	0	0	0	0	0	238740000	242550000
Q9KZ64	tr|Q9KZ64|Q9KZ64_STRCO p-hydroxybenzoate hydroxylase OS=Streptomyces coelicolor (strain ATCC BAA-471 / A3(2) / M145) OX=100226 GN=SCO3084 PE=4 SV=1	0	0	0	0	0	0	0	0	0	0	0	0	0	0	0	0	0	0	0	223520000
Q9F344	sp|Q9F344|MSHB_STRCO 1D-myo-inositol 2-acetamido-2-deoxy-alpha-D-glucopyranoside deacetylase OS=Streptomyces coelicolor (strain ATCC BAA-471 / A3(2) / M145) OX=100226 GN=mshB PE=2 SV=1	0	0	0	0	0	0	0	0	0	0	0	0	0	0	0	0	0	0	0	213450000
Q9ADH8	tr|Q9ADH8|Q9ADH8_STRCO APH domain-containing protein OS=Streptomyces coelicolor (strain ATCC BAA-471 / A3(2) / M145) OX=100226 GN=SCO6085 PE=4 SV=1	0	0	0	0	0	0	0	0	0	0	0	0	0	0	0	0	0	0	0	196600000
Q9L1D9	tr|Q9L1D9|Q9L1D9_STRCO Putative hydrolase OS=Streptomyces coelicolor (strain ATCC BAA-471 / A3(2) / M145) OX=100226 GN=SCO5466 PE=3 SV=1	0	0	0	0	0	0	0	0	0	0	0	0	0	0	0	0	0	0	0	182140000
Q9FCK3	tr|Q9FCK3|Q9FCK3_STRCO Putative peptidase OS=Streptomyces coelicolor (strain ATCC BAA-471 / A3(2) / M145) OX=100226 GN=SCO5185 PE=4 SV=1	0	0	0	0	0	0	0	0	0	0	0	0	0	0	0	0	0	0	0	182020000
Q9S1R9	tr|Q9S1R9|Q9S1R9_STRCO Putative acetyltransferase OS=Streptomyces coelicolor (strain ATCC BAA-471 / A3(2) / M145) OX=100226 GN=SCO0222 PE=4 SV=1	0	0	0	0	0	0	0	0	0	0	0	0	0	125880000	0	0	0	0	0	181930000
Q9L0F5	tr|Q9L0F5|Q9L0F5_STRCO Uncharacterized protein OS=Streptomyces coelicolor (strain ATCC BAA-471 / A3(2) / M145) OX=100226 GN=SCO4687 PE=4 SV=1	0	0	0	0	0	0	0	0	0	0	0	0	0	0	0	0	0	0	0	176560000
Q9RIY6	tr|Q9RIY6|Q9RIY6_STRCO Putative zinc-containing dehydrogenase OS=Streptomyces coelicolor (strain ATCC BAA-471 / A3(2) / M145) OX=100226 GN=SCO0179 PE=3 SV=1	0	0	0	0	0	0	0	0	0	0	0	0	0	0	0	0	0	0	158400000	173070000
O88070	tr|O88070|O88070_STRCO Putative glutamine synthetase OS=Streptomyces coelicolor (strain ATCC BAA-471 / A3(2) / M145) OX=100226 GN=SCO1613 PE=3 SV=1	0	0	0	0	0	0	0	0	0	0	0	0	0	0	0	0	0	0	0	172540000
Q9ZBI6	tr|Q9ZBI6|Q9ZBI6_STRCO Putative acyl-peptide hydrolase OS=Streptomyces coelicolor (strain ATCC BAA-471 / A3(2) / M145) OX=100226 GN=SCO6488 PE=3 SV=1	0	0	0	0	0	0	0	0	0	0	0	0	0	0	0	0	0	0	0	164620000
Q9Z582	tr|Q9Z582|Q9Z582_STRCO Uncharacterized protein OS=Streptomyces coelicolor (strain ATCC BAA-471 / A3(2) / M145) OX=100226 GN=SCO5497 PE=4 SV=1	0	0	0	0	0	0	0	0	0	0	0	0	0	0	0	0	0	0	0	163880000
P15474	sp|P15474|AROQ_STRCO 3-dehydroquinate dehydratase OS=Streptomyces coelicolor (strain ATCC BAA-471 / A3(2) / M145) OX=100226 GN=aroQ PE=1 SV=3	0	0	0	0	0	0	0	0	0	0	0	0	0	0	0	0	0	0	0	162560000
Q9X934	tr|Q9X934|Q9X934_STRCO Uncharacterized protein OS=Streptomyces coelicolor (strain ATCC BAA-471 / A3(2) / M145) OX=100226 GN=SCO3581 PE=4 SV=1	0	0	0	0	0	0	0	0	0	0	0	0	0	0	0	0	0	0	0	156470000
Q9X842	tr|Q9X842|Q9X842_STRCO Putative dipeptidase OS=Streptomyces coelicolor (strain ATCC BAA-471 / A3(2) / M145) OX=100226 GN=SCO6076 PE=4 SV=1	0	0	0	0	0	0	0	0	0	0	0	139380000	0	0	0	0	0	0	0	145910000
lpmI	lpmI	0	0	0	0	0	0	0	0	0	0	0	0	0	0	0	0	0	0	0	143390000
Q9S2X2	sp|Q9S2X2|SEPF2_STRCO Cell division protein SepF 2 OS=Streptomyces coelicolor (strain ATCC BAA-471 / A3(2) / M145) OX=100226 GN=sepF2 PE=3 SV=1	0	0	0	0	0	0	0	0	0	0	0	0	0	0	0	0	0	0	0	140860000
Q9X8W0	sp|Q9X8W0|DCDB_STRCO dCTP deaminase, dUMP-forming OS=Streptomyces coelicolor (strain ATCC BAA-471 / A3(2) / M145) OX=100226 GN=dcd PE=3 SV=1	0	0	0	0	0	0	0	0	0	0	0	74573000	0	0	0	0	0	0	0	140680000
O86695	tr|O86695|O86695_STRCO Uncharacterized protein OS=Streptomyces coelicolor (strain ATCC BAA-471 / A3(2) / M145) OX=100226 GN=SCO6649 PE=4 SV=1	0	0	0	0	0	0	0	0	0	0	0	0	0	0	0	0	0	0	0	138800000
Q93JF2	tr|Q93JF2|Q93JF2_STRCO Arginine deiminase OS=Streptomyces coelicolor (strain ATCC BAA-471 / A3(2) / M145) OX=100226 GN=arcA PE=3 SV=1	0	0	0	0	0	0	0	0	0	0	0	0	0	0	0	0	0	0	0	132550000
O86722	sp|O86722|PHS_STRCO Putative pterin-4-alpha-carbinolamine dehydratase OS=Streptomyces coelicolor (strain ATCC BAA-471 / A3(2) / M145) OX=100226 GN=SCO6540 PE=3 SV=1	0	0	0	0	0	0	0	0	0	0	0	0	0	0	0	0	0	0	0	127860000
Q9S271	tr|Q9S271|Q9S271_STRCO Putative gluconate dehydrogenase OS=Streptomyces coelicolor (strain ATCC BAA-471 / A3(2) / M145) OX=100226 GN=SCO1681 PE=4 SV=1	0	0	0	0	0	0	0	0	0	0	0	0	0	0	0	0	0	0	0	126880000
Q7AKE3	tr|Q7AKE3|Q7AKE3_STRCO Thioredoxin reductase OS=Streptomyces coelicolor (strain ATCC BAA-471 / A3(2) / M145) OX=100226 GN=SCO6834 PE=3 SV=1	0	0	0	0	0	0	0	0	0	0	0	0	0	0	0	0	0	0	0	126760000
Q9RJ27	tr|Q9RJ27|Q9RJ27_STRCO VOC domain-containing protein OS=Streptomyces coelicolor (strain ATCC BAA-471 / A3(2) / M145) OX=100226 GN=SCO1841 PE=4 SV=1	0	0	0	0	0	0	0	0	0	0	0	0	0	0	0	0	0	0	0	125420000
O86747	tr|O86747|O86747_STRCO Uncharacterized protein OS=Streptomyces coelicolor (strain ATCC BAA-471 / A3(2) / M145) OX=100226 GN=SCO5652 PE=4 SV=1	0	0	0	0	0	0	0	0	0	0	0	0	0	0	0	0	0	0	0	121130000
Q93JK4	tr|Q93JK4|Q93JK4_STRCO Uncharacterized protein OS=Streptomyces coelicolor (strain ATCC BAA-471 / A3(2) / M145) OX=100226 GN=SCO4990 PE=4 SV=1	0	0	0	0	0	0	0	0	0	0	0	0	0	0	0	0	0	0	0	121060000
Q9X809	sp|Q9X809|COX3_STRCO Probable cytochrome c oxidase subunit 3 OS=Streptomyces coelicolor (strain ATCC BAA-471 / A3(2) / M145) OX=100226 GN=ctaE PE=3 SV=1	0	0	0	0	0	0	0	0	0	0	0	0	0	0	0	0	0	0	0	119850000
Q9K3N8	tr|Q9K3N8|Q9K3N8_STRCO Uncharacterized protein OS=Streptomyces coelicolor (strain ATCC BAA-471 / A3(2) / M145) OX=100226 GN=SCO1022 PE=4 SV=1	0	0	0	0	0	0	0	0	0	0	0	0	0	0	0	0	0	0	0	119580000
Q9KXU3	tr|Q9KXU3|Q9KXU3_STRCO Carboxylic ester hydrolase OS=Streptomyces coelicolor (strain ATCC BAA-471 / A3(2) / M145) OX=100226 GN=SCO4298 PE=3 SV=1	0	0	0	0	0	0	0	0	0	0	0	0	0	0	0	0	0	0	0	117970000
O86571	tr|O86571|O86571_STRCO Oligopeptide transport integral membrane protein OS=Streptomyces coelicolor (strain ATCC BAA-471 / A3(2) / M145) OX=100226 GN=SCO5476 PE=3 SV=1	0	0	0	0	0	0	0	0	0	0	0	0	0	0	0	0	0	0	0	103840000
lpmP	lpmP	0	0	0	0	0	0	0	0	0	0	0	0	0	80566000	0	0	0	0	0	103360000
lpmY	lpmY	0	0	0	0	0	0	0	0	0	0	0	0	0	0	0	0	0	0	0	102800000
Q9L288	sp|Q9L288|Y1521_STRCO Probable transcriptional regulatory protein SCO1521 OS=Streptomyces coelicolor (strain ATCC BAA-471 / A3(2) / M145) OX=100226 GN=SCO1521 PE=3 SV=1	0	0	0	0	0	0	0	0	0	0	0	0	0	0	0	0	0	0	0	99487000
P16251	sp|P16251|Y2049_STRCO Uncharacterized protein SCO2049 OS=Streptomyces coelicolor (strain ATCC BAA-471 / A3(2) / M145) OX=100226 GN=SCO2049 PE=4 SV=2	0	0	0	0	0	0	0	0	0	0	0	0	0	0	0	0	0	0	0	98711000
Q9Z592	tr|Q9Z592|Q9Z592_STRCO 5-hydroxyisourate hydrolase OS=Streptomyces coelicolor (strain ATCC BAA-471 / A3(2) / M145) OX=100226 GN=SCO6210 PE=3 SV=1	0	0	0	0	0	0	0	0	0	0	0	0	0	0	0	0	0	0	0	97231000
Q9XA09	tr|Q9XA09|Q9XA09_STRCO Putative membrane protein OS=Streptomyces coelicolor (strain ATCC BAA-471 / A3(2) / M145) OX=100226 GN=SCO3855 PE=4 SV=1	0	0	0	0	0	0	0	0	0	0	0	0	0	0	0	0	0	0	0	95736000
Q9X8G7	tr|Q9X8G7|Q9X8G7_STRCO Uncharacterized protein OS=Streptomyces coelicolor (strain ATCC BAA-471 / A3(2) / M145) OX=100226 GN=SCO3343 PE=4 SV=1	0	0	0	0	0	0	0	0	0	0	0	0	0	0	0	0	0	0	0	94987000
Q9ZBU1	sp|Q9ZBU1|XYOA_STRCO Probable xylitol oxidase OS=Streptomyces coelicolor (strain ATCC BAA-471 / A3(2) / M145) OX=100226 GN=xyoA PE=1 SV=1	0	0	0	0	0	0	0	0	0	0	0	0	0	0	0	0	0	0	0	93791000
lpmL	lpmL	0	0	0	0	0	0	0	0	0	0	0	0	0	0	0	0	0	0	0	90435000
Q93J53	tr|Q93J53|Q93J53_STRCO Putative acyl-CoA hydrolase OS=Streptomyces coelicolor (strain ATCC BAA-471 / A3(2) / M145) OX=100226 GN=SCO3049 PE=3 SV=1	0	0	0	0	0	0	0	0	0	0	0	0	0	0	0	0	0	0	0	89973000
Q8CJV6	tr|Q8CJV6|Q8CJV6_STRCO Putative acyl-CoA dehydrogenase OS=Streptomyces coelicolor (strain ATCC BAA-471 / A3(2) / M145) OX=100226 GN=SCO3800 PE=3 SV=1	0	0	0	0	0	0	0	0	0	0	0	0	0	0	0	0	0	0	0	89117000
Q7AKK9	tr|Q7AKK9|Q7AKK9_STRCO Putative serine/threonineprotein kinase OS=Streptomyces coelicolor (strain ATCC BAA-471 / A3(2) / M145) OX=100226 GN=SCO3941 PE=4 SV=1	0	0	0	0	0	0	0	0	0	0	0	0	0	0	0	0	0	0	0	88783000
Q9KYT2;Q9RKT9	tr|Q9KYT2|Q9KYT2_STRCO Putative two-component system sensor kinase OS=Streptomyces coelicolor (strain ATCC BAA-471 / A3(2) / M145) OX=100226 GN=SCO5683 PE=4 SV=1;tr|Q9RKT9|Q9RKT9_STRCO Putative two-component sensor kinase OS=Streptomyces coelicolor (strain	0	0	0	0	0	0	0	0	0	0	0	0	0	0	0	0	0	0	0	86784000
O86731	tr|O86731|O86731_STRCO Uncharacterized protein OS=Streptomyces coelicolor (strain ATCC BAA-471 / A3(2) / M145) OX=100226 GN=SCO6549 PE=4 SV=1	0	0	0	0	0	0	0	0	0	0	0	0	0	0	0	0	0	0	0	86087000
O50528	tr|O50528|O50528_STRCO Thiosulfate sulfurtransferase OS=Streptomyces coelicolor (strain ATCC BAA-471 / A3(2) / M145) OX=100226 GN=SCO5854 PE=4 SV=1	0	0	0	0	0	0	0	0	0	0	0	0	0	0	0	0	0	0	0	84620000
Q9S2E4	tr|Q9S2E4|Q9S2E4_STRCO Diacetyl reductase [(S)-acetoin forming] OS=Streptomyces coelicolor (strain ATCC BAA-471 / A3(2) / M145) OX=100226 GN=SCO0256 PE=3 SV=1	0	0	0	0	0	0	0	0	0	0	0	0	0	0	0	0	0	0	0	83532000
Q9FBJ4	tr|Q9FBJ4|Q9FBJ4_STRCO NYN domain-containing protein OS=Streptomyces coelicolor (strain ATCC BAA-471 / A3(2) / M145) OX=100226 GN=SCO5164 PE=4 SV=1	0	0	0	0	0	0	0	0	0	0	0	0	0	0	0	0	0	0	0	83004000
Q9L085	tr|Q9L085|Q9L085_STRCO Putative secreted protein OS=Streptomyces coelicolor (strain ATCC BAA-471 / A3(2) / M145) OX=100226 GN=SCO2461 PE=4 SV=1	0	0	0	0	0	0	0	0	0	0	0	0	0	0	0	0	0	0	0	80548000
Q9ADN2	tr|Q9ADN2|Q9ADN2_STRCO Putative ATP binding protein OS=Streptomyces coelicolor (strain ATCC BAA-471 / A3(2) / M145) OX=100226 GN=SCO4026 PE=4 SV=1	0	0	0	0	0	0	0	0	0	0	0	0	0	0	0	0	0	0	0	80286000
Q9Z595	tr|Q9Z595|Q9Z595_STRCO Uncharacterized protein OS=Streptomyces coelicolor (strain ATCC BAA-471 / A3(2) / M145) OX=100226 GN=SCO6207 PE=4 SV=1	0	0	0	0	0	0	0	0	0	0	0	0	0	0	0	0	0	0	0	75819000
Q9S2J4	tr|Q9S2J4|Q9S2J4_STRCO Putative branched chain amino acid transport permease OS=Streptomyces coelicolor (strain ATCC BAA-471 / A3(2) / M145) OX=100226 GN=SCO2009 PE=4 SV=1	0	0	0	0	0	0	0	0	0	0	0	0	0	0	0	0	0	0	0	74806000
Q9XA39	tr|Q9XA39|Q9XA39_STRCO Putative epoxide hydrolase OS=Streptomyces coelicolor (strain ATCC BAA-471 / A3(2) / M145) OX=100226 GN=SCO3574 PE=4 SV=1	0	0	0	0	0	0	0	0	0	0	0	0	0	0	0	0	0	0	0	72853000
Q9K4C9	tr|Q9K4C9|Q9K4C9_STRCO Transport permease protein OS=Streptomyces coelicolor (strain ATCC BAA-471 / A3(2) / M145) OX=100226 GN=SCO5382 PE=3 SV=1	0	0	0	0	0	0	0	0	0	0	0	0	0	0	0	0	0	0	0	71915000
O88069	tr|O88069|O88069_STRCO Putative aldehyde dehydrogenase OS=Streptomyces coelicolor (strain ATCC BAA-471 / A3(2) / M145) OX=100226 GN=SCO1612 PE=3 SV=1	0	0	0	0	0	0	0	0	0	0	0	0	0	0	0	0	0	0	0	71692000
O50508	tr|O50508|O50508_STRCO Putative membrane protein OS=Streptomyces coelicolor (strain ATCC BAA-471 / A3(2) / M145) OX=100226 GN=SCO5834 PE=4 SV=1	0	0	0	0	0	0	0	0	0	0	0	0	0	0	0	0	0	0	0	70805000
Q9EX07	tr|Q9EX07|Q9EX07_STRCO Putative asnC-family transcriptional regulatory protein OS=Streptomyces coelicolor (strain ATCC BAA-471 / A3(2) / M145) OX=100226 GN=SCO1119 PE=4 SV=1	0	0	0	0	0	0	0	0	0	0	0	0	0	0	0	0	0	0	0	67834000
O86515	tr|O86515|O86515_STRCO Uncharacterized protein OS=Streptomyces coelicolor (strain ATCC BAA-471 / A3(2) / M145) OX=100226 GN=SCO5533 PE=4 SV=1	0	0	0	0	0	0	0	0	0	0	0	0	0	0	0	0	0	0	0	66471000
Q9X912	tr|Q9X912|Q9X912_STRCO Putative small secreted protein OS=Streptomyces coelicolor (strain ATCC BAA-471 / A3(2) / M145) OX=100226 GN=SCO3546 PE=4 SV=1	0	0	0	0	0	0	0	0	0	0	0	0	0	0	0	0	0	0	0	65877000
Q9L265	tr|Q9L265|Q9L265_STRCO Thioredoxin domain-containing protein OS=Streptomyces coelicolor (strain ATCC BAA-471 / A3(2) / M145) OX=100226 GN=SCO1544 PE=4 SV=1	0	0	0	0	0	0	0	0	0	0	0	0	0	0	0	0	0	0	0	65064000
Q9ADA5	tr|Q9ADA5|Q9ADA5_STRCO Uncharacterized protein OS=Streptomyces coelicolor (strain ATCC BAA-471 / A3(2) / M145) OX=100226 GN=SCO1662 PE=4 SV=1	0	0	0	0	0	0	0	0	0	0	0	0	0	0	0	0	0	0	0	64183000
Q9Z508	tr|Q9Z508|Q9Z508_STRCO Putative fructokinase OS=Streptomyces coelicolor (strain ATCC BAA-471 / A3(2) / M145) OX=100226 GN=SCO1957 PE=4 SV=1	0	0	0	0	0	0	0	0	0	0	0	0	0	0	0	0	0	0	0	63526000
Q9X815	tr|Q9X815|Q9X815_STRCO Putative aminotransferase OS=Streptomyces coelicolor (strain ATCC BAA-471 / A3(2) / M145) OX=100226 GN=SCO2157 PE=3 SV=1	0	0	0	0	0	0	0	0	0	0	0	0	0	0	0	0	0	0	0	62528000
Q9L0Z5	sp|Q9L0Z5|RPE_STRCO Ribulose-phosphate 3-epimerase OS=Streptomyces coelicolor (strain ATCC BAA-471 / A3(2) / M145) OX=100226 GN=rpe PE=3 SV=1	0	0	0	0	0	0	0	0	0	0	0	0	0	0	0	0	0	0	0	52769000
Q9KYH6	tr|Q9KYH6|Q9KYH6_STRCO Putative 2-hydroxyacid-family dehydrogenase OS=Streptomyces coelicolor (strain ATCC BAA-471 / A3(2) / M145) OX=100226 GN=SCO2696 PE=3 SV=1	0	0	0	0	0	0	0	0	0	0	0	0	0	0	0	0	0	0	0	52721000
Q9ADB5	tr|Q9ADB5|Q9ADB5_STRCO Diaminopimelate decarboxylase OS=Streptomyces coelicolor (strain ATCC BAA-471 / A3(2) / M145) OX=100226 GN=lysA PE=3 SV=1	0	0	0	0	0	0	0	0	0	0	0	0	0	0	0	0	0	0	0	51287000
Q9K4E5	sp|Q9K4E5|RL31_STRCO 50S ribosomal protein L31 OS=Streptomyces coelicolor (strain ATCC BAA-471 / A3(2) / M145) OX=100226 GN=rpmE PE=2 SV=1	0	0	0	0	0	0	0	0	0	0	0	0	0	0	0	0	0	0	0	48685000
Q9S2V9	tr|Q9S2V9|Q9S2V9_STRCO Putative membrane protein OS=Streptomyces coelicolor (strain ATCC BAA-471 / A3(2) / M145) OX=100226 GN=SCO2097 PE=4 SV=1	0	0	0	0	0	0	0	0	0	0	0	0	0	0	0	0	0	0	0	48684000
Q9RDP9	tr|Q9RDP9|Q9RDP9_STRCO Uncharacterized protein OS=Streptomyces coelicolor (strain ATCC BAA-471 / A3(2) / M145) OX=100226 GN=SCO2385 PE=3 SV=1	0	0	0	0	0	0	0	0	0	0	0	0	0	0	0	0	0	0	0	45648000
Q9RD39	tr|Q9RD39|Q9RD39_STRCO Putative two-component system response regulator OS=Streptomyces coelicolor (strain ATCC BAA-471 / A3(2) / M145) OX=100226 GN=SCO0870 PE=4 SV=1	0	0	0	0	0	0	0	0	0	0	0	0	0	0	0	0	0	0	0	44901000
Q93J44	tr|Q93J44|Q93J44_STRCO N5-carboxyaminoimidazole ribonucleotide mutase OS=Streptomyces coelicolor (strain ATCC BAA-471 / A3(2) / M145) OX=100226 GN=purE PE=3 SV=1	0	0	0	0	0	0	0	0	0	0	0	0	0	0	0	0	0	0	0	44259000
Q9L1E1	tr|Q9L1E1|Q9L1E1_STRCO SCO5464 protein OS=Streptomyces coelicolor (strain ATCC BAA-471 / A3(2) / M145) OX=100226 GN=SCO5464 PE=4 SV=1	0	0	0	0	0	0	0	0	0	0	0	0	0	0	0	0	0	0	0	43929000
Q9KY15	tr|Q9KY15|Q9KY15_STRCO Anti-sigma factor antagonist OS=Streptomyces coelicolor (strain ATCC BAA-471 / A3(2) / M145) OX=100226 GN=SCO7323 PE=4 SV=1	0	0	0	0	0	0	0	0	0	0	0	0	0	0	0	0	0	0	0	43574000
Q93RS9;Q9RJH8;Q9KY24	tr|Q93RS9|Q93RS9_STRCO Putative integral membrane protein OS=Streptomyces coelicolor (strain ATCC BAA-471 / A3(2) / M145) OX=100226 GN=SCO6313 PE=4 SV=1;tr|Q9RJH8|Q9RJH8_STRCO Putative integral membrane protein OS=Streptomyces coelicolor (strain ATCC BAA-4	0	0	0	0	0	0	0	0	0	0	0	0	0	0	0	0	0	0	0	43555000
Q9AK78	tr|Q9AK78|Q9AK78_STRCO Uncharacterized protein OS=Streptomyces coelicolor (strain ATCC BAA-471 / A3(2) / M145) OX=100226 GN=SCO4039 PE=4 SV=1	0	0	0	0	0	0	0	0	0	0	0	0	0	0	0	0	0	0	0	42450000
Q9RDD8	tr|Q9RDD8|Q9RDD8_STRCO Putative oxidoreductase OS=Streptomyces coelicolor (strain ATCC BAA-471 / A3(2) / M145) OX=100226 GN=SCO2553 PE=4 SV=1	0	0	0	0	0	0	0	0	0	0	0	0	0	0	0	0	0	0	0	42215000
Q9KYR7	tr|Q9KYR7|Q9KYR7_STRCO Uncharacterized protein OS=Streptomyces coelicolor (strain ATCC BAA-471 / A3(2) / M145) OX=100226 GN=SCO5698 PE=4 SV=1	0	0	0	0	0	0	0	0	0	0	0	0	0	0	0	0	0	0	0	42099000
Q9KZ70	tr|Q9KZ70|Q9KZ70_STRCO Putative secreted protein OS=Streptomyces coelicolor (strain ATCC BAA-471 / A3(2) / M145) OX=100226 GN=SCO3078 PE=4 SV=1	0	0	0	0	0	0	0	0	0	0	0	0	0	0	0	0	0	0	0	42065000
Q9L266	tr|Q9L266|Q9L266_STRCO Putative membrane protein OS=Streptomyces coelicolor (strain ATCC BAA-471 / A3(2) / M145) OX=100226 GN=SCO1543 PE=4 SV=1	0	0	0	0	0	0	0	0	0	0	0	0	0	0	0	0	0	0	0	39777000
O86609	tr|O86609|O86609_STRCO Uncharacterized protein OS=Streptomyces coelicolor (strain ATCC BAA-471 / A3(2) / M145) OX=100226 GN=SCO6340 PE=4 SV=1	0	0	0	0	0	0	0	0	0	0	0	0	0	0	0	0	0	0	0	39513000
Q8CJL5	tr|Q8CJL5|Q8CJL5_STRCO Uncharacterized protein OS=Streptomyces coelicolor (strain ATCC BAA-471 / A3(2) / M145) OX=100226 GN=SCO6929 PE=4 SV=1	0	0	0	0	0	0	0	0	0	0	0	0	0	0	0	0	0	0	0	39177000
Q9RKI0	tr|Q9RKI0|Q9RKI0_STRCO Putative methyltransferase OS=Streptomyces coelicolor (strain ATCC BAA-471 / A3(2) / M145) OX=100226 GN=SCO3452 PE=3 SV=1	0	0	0	0	0	0	0	0	0	0	0	0	0	0	0	0	0	0	0	38678000
Q9K3V7	sp|Q9K3V7|PDXH_STRCO Pyridoxine/pyridoxamine 5-phosphate oxidase OS=Streptomyces coelicolor (strain ATCC BAA-471 / A3(2) / M145) OX=100226 GN=pdxH PE=3 SV=1	0	0	0	0	0	0	0	0	0	0	0	0	0	0	0	0	0	0	0	37308000
Q8CK13	tr|Q8CK13|Q8CK13_STRCO Uncharacterized protein OS=Streptomyces coelicolor (strain ATCC BAA-471 / A3(2) / M145) OX=100226 GN=SCO1919 PE=4 SV=1	0	0	0	0	0	0	0	0	0	0	0	0	0	0	0	0	0	0	0	37148000
Q9S2D6	tr|Q9S2D6|Q9S2D6_STRCO Uncharacterized protein OS=Streptomyces coelicolor (strain ATCC BAA-471 / A3(2) / M145) OX=100226 GN=SCO0277 PE=3 SV=1	0	0	0	0	0	0	0	0	0	0	0	0	0	0	0	0	0	0	0	35738000
Q9RIV2	tr|Q9RIV2|Q9RIV2_STRCO Putative acetyltransferase OS=Streptomyces coelicolor (strain ATCC BAA-471 / A3(2) / M145) OX=100226 GN=SCO0954 PE=4 SV=1	0	0	0	0	0	0	0	0	0	0	0	0	0	0	0	0	0	0	0	34001000
Q9EX27	tr|Q9EX27|Q9EX27_STRCO Putative mut-like protein OS=Streptomyces coelicolor (strain ATCC BAA-471 / A3(2) / M145) OX=100226 GN=SCO1013 PE=4 SV=1	0	0	0	0	0	0	0	0	0	0	0	0	0	0	0	0	0	0	0	32323000
Q9X7Z7	tr|Q9X7Z7|Q9X7Z7_STRCO Uncharacterized protein OS=Streptomyces coelicolor (strain ATCC BAA-471 / A3(2) / M145) OX=100226 GN=SCO2138 PE=4 SV=1	0	0	0	0	0	0	0	0	0	0	0	0	0	0	0	0	0	0	0	30344000
Q9S2G4	tr|Q9S2G4|Q9S2G4_STRCO Nicotinate phosphoribosyltransferase OS=Streptomyces coelicolor (strain ATCC BAA-471 / A3(2) / M145) OX=100226 GN=SCO2917 PE=3 SV=1	0	0	0	0	0	0	0	0	0	0	0	0	0	0	0	0	0	0	0	29809000
Q9ADK3	tr|Q9ADK3|Q9ADK3_STRCO Transport permease protein OS=Streptomyces coelicolor (strain ATCC BAA-471 / A3(2) / M145) OX=100226 GN=SCO4964 PE=3 SV=1	0	0	0	0	0	0	0	0	0	0	0	0	0	0	0	0	0	0	0	29311000
Q9X810	tr|Q9X810|Q9X810_STRCO Putative response regulator OS=Streptomyces coelicolor (strain ATCC BAA-471 / A3(2) / M145) OX=100226 GN=SCO2152 PE=4 SV=1	0	0	0	0	0	0	0	0	0	0	0	0	0	0	0	0	0	0	0	28725000
Q9F2R7	tr|Q9F2R7|Q9F2R7_STRCO Putative secreted protein OS=Streptomyces coelicolor (strain ATCC BAA-471 / A3(2) / M145) OX=100226 GN=SCO4472 PE=4 SV=1	0	0	0	0	0	0	0	0	0	0	0	0	0	0	0	0	0	0	0	28645000
Q9RKA8	sp|Q9RKA8|MOAC_STRCO Cyclic pyranopterin monophosphate synthase OS=Streptomyces coelicolor (strain ATCC BAA-471 / A3(2) / M145) OX=100226 GN=moaC PE=3 SV=1	0	0	0	0	0	0	0	0	0	0	0	0	0	0	0	0	0	0	0	28545000
O86521;O86524	tr|O86521|O86521_STRCO Uncharacterized protein OS=Streptomyces coelicolor (strain ATCC BAA-471 / A3(2) / M145) OX=100226 GN=SCO5539 PE=4 SV=1;tr|O86524|O86524_STRCO Robl_LC7 domain-containing protein OS=Streptomyces coelicolor (strain ATCC BAA-471 / A3(2)	0	0	0	0	0	0	0	0	0	0	0	0	0	0	0	0	0	0	0	27441000
Q9EWG7	tr|Q9EWG7|Q9EWG7_STRCO Putative dehydrogenase OS=Streptomyces coelicolor (strain ATCC BAA-471 / A3(2) / M145) OX=100226 GN=SCO4971 PE=4 SV=1	0	0	0	0	0	0	0	0	0	0	0	0	0	0	0	0	0	0	0	25944000
Q9KYJ9	tr|Q9KYJ9|Q9KYJ9_STRCO Uncharacterized protein OS=Streptomyces coelicolor (strain ATCC BAA-471 / A3(2) / M145) OX=100226 GN=SCO6942 PE=4 SV=1	0	0	0	0	0	0	0	0	0	0	0	0	0	0	0	0	0	0	0	24618000
Q9EWY1	tr|Q9EWY1|Q9EWY1_STRCO Putative marR-family regulator OS=Streptomyces coelicolor (strain ATCC BAA-471 / A3(2) / M145) OX=100226 GN=SCO1145 PE=4 SV=1	0	0	0	0	0	0	0	0	0	0	0	0	0	0	0	0	0	0	0	24479000
O86566	sp|O86566|GCSH_STRCO Glycine cleavage system H protein OS=Streptomyces coelicolor (strain ATCC BAA-471 / A3(2) / M145) OX=100226 GN=gcvH PE=3 SV=1	0	0	0	0	0	0	0	0	0	0	0	0	0	0	0	0	0	0	0	23972000
Q93IY5	tr|Q93IY5|Q93IY5_STRCO Putative gntR-family regulatory protein OS=Streptomyces coelicolor (strain ATCC BAA-471 / A3(2) / M145) OX=100226 GN=SCO5100 PE=4 SV=1	0	0	0	0	0	0	0	0	0	0	0	0	0	0	0	0	0	0	0	23789000
O86510	tr|O86510|O86510_STRCO Putative transcriptional regulator OS=Streptomyces coelicolor (strain ATCC BAA-471 / A3(2) / M145) OX=100226 GN=SCO5528 PE=4 SV=1	0	0	0	0	0	0	0	0	0	0	0	0	0	0	0	0	0	0	0	21805000
Q9K4F5	tr|Q9K4F5|Q9K4F5_STRCO Uncharacterized protein OS=Streptomyces coelicolor (strain ATCC BAA-471 / A3(2) / M145) OX=100226 GN=SCO4185 PE=4 SV=1	0	0	0	0	0	0	0	0	0	0	0	0	0	0	0	0	0	0	0	21675000
Q9RJR9	tr|Q9RJR9|Q9RJR9_STRCO Uncharacterized protein OS=Streptomyces coelicolor (strain ATCC BAA-471 / A3(2) / M145) OX=100226 GN=SCO0417 PE=4 SV=1	0	0	0	0	0	0	0	0	0	0	0	0	0	0	0	0	0	0	0	20203000
Q9L0X7	tr|Q9L0X7|Q9L0X7_STRCO Putative stress response protein OS=Streptomyces coelicolor (strain ATCC BAA-471 / A3(2) / M145) OX=100226 GN=SCO3727 PE=4 SV=1	0	0	0	0	0	0	0	0	0	0	0	0	0	0	0	0	0	0	0	19558000
Q9EX14	tr|Q9EX14|Q9EX14_STRCO Putative oxidoreductase OS=Streptomyces coelicolor (strain ATCC BAA-471 / A3(2) / M145) OX=100226 GN=SCO1112 PE=3 SV=1	0	0	0	0	0	0	0	0	0	0	0	0	0	0	0	0	0	0	0	18884000
Q9Z556	tr|Q9Z556|Q9Z556_STRCO Uncharacterized protein OS=Streptomyces coelicolor (strain ATCC BAA-471 / A3(2) / M145) OX=100226 GN=SCO6116 PE=4 SV=1	0	0	0	0	0	0	0	0	0	0	0	0	0	0	0	0	0	0	0	18870000
O86690	tr|O86690|O86690_STRCO Putative solute-binding lipoprotein OS=Streptomyces coelicolor (strain ATCC BAA-471 / A3(2) / M145) OX=100226 GN=SCO6644 PE=4 SV=1	0	0	0	0	0	0	0	0	0	0	0	0	0	0	0	0	0	0	0	17795000
Q9RD04	tr|Q9RD04|Q9RD04_STRCO Putative dehydrogenase OS=Streptomyces coelicolor (strain ATCC BAA-471 / A3(2) / M145) OX=100226 GN=SCO0907 PE=4 SV=1	0	0	0	0	0	0	0	0	0	0	0	0	0	0	0	0	0	0	0	15655000
O54140	tr|O54140|O54140_STRCO Putative membrane protein OS=Streptomyces coelicolor (strain ATCC BAA-471 / A3(2) / M145) OX=100226 GN=SCO5874 PE=4 SV=1	0	0	0	0	0	0	0	0	0	0	0	0	0	0	0	0	0	0	0	14183000
Q9Z576	tr|Q9Z576|Q9Z576_STRCO Putative acetyltransferase OS=Streptomyces coelicolor (strain ATCC BAA-471 / A3(2) / M145) OX=100226 GN=SCO5503 PE=4 SV=1	0	0	0	0	0	0	0	0	0	0	0	0	0	0	0	0	0	0	0	12999000
Q9X9W7	tr|Q9X9W7|Q9X9W7_STRCO Uncharacterized protein OS=Streptomyces coelicolor (strain ATCC BAA-471 / A3(2) / M145) OX=100226 GN=SCO1905 PE=3 SV=1	0	0	0	0	0	0	0	0	0	0	0	0	0	0	0	0	0	0	0	12700000
Q9AD82	tr|Q9AD82|Q9AD82_STRCO Putative phosphomannomutase OS=Streptomyces coelicolor (strain ATCC BAA-471 / A3(2) / M145) OX=100226 GN=SCO4916 PE=3 SV=1	0	0	0	0	0	0	0	0	0	0	0	0	0	0	0	0	0	0	0	12521000
Q9RKA9	tr|Q9RKA9|Q9RKA9_STRCO Molybdenum cofactor biosynthesis protein (Putative secreted protein) OS=Streptomyces coelicolor (strain ATCC BAA-471 / A3(2) / M145) OX=100226 GN=SCO3179 PE=4 SV=1	0	0	0	0	0	0	0	0	0	0	0	0	0	0	0	0	0	0	0	12494000
Q9X8R2	tr|Q9X8R2|Q9X8R2_STRCO Kynureninase OS=Streptomyces coelicolor (strain ATCC BAA-471 / A3(2) / M145) OX=100226 GN=kynU PE=3 SV=1	0	0	0	0	0	0	0	0	0	0	0	0	0	0	0	0	0	0	0	12364000
Q9K446	tr|Q9K446|Q9K446_STRCO Putative transcriptional regulator OS=Streptomyces coelicolor (strain ATCC BAA-471 / A3(2) / M145) OX=100226 GN=SCO7201 PE=4 SV=1	0	0	0	0	0	0	0	0	0	0	0	0	0	0	0	0	0	0	0	12153000
Q9RKX3	tr|Q9RKX3|Q9RKX3_STRCO Putative ankyrin-like protein OS=Streptomyces coelicolor (strain ATCC BAA-471 / A3(2) / M145) OX=100226 GN=SCO1414 PE=4 SV=1	0	0	0	0	0	0	0	0	0	0	0	0	0	0	0	0	0	0	0	11853000
Q9K3U3	tr|Q9K3U3|Q9K3U3_STRCO Uncharacterized protein OS=Streptomyces coelicolor (strain ATCC BAA-471 / A3(2) / M145) OX=100226 GN=SCO4402 PE=4 SV=1	0	0	0	0	0	0	0	0	0	0	0	0	0	0	0	0	0	0	0	11752000
Q9KXW9	tr|Q9KXW9|Q9KXW9_STRCO Putative mutT-like protein OS=Streptomyces coelicolor (strain ATCC BAA-471 / A3(2) / M145) OX=100226 GN=SCO4272 PE=4 SV=1	0	0	0	0	0	0	0	0	0	0	0	0	0	0	0	0	0	0	0	11695000
lpmM	lpmM	0	0	0	0	0	0	0	0	0	0	0	0	0	0	0	0	0	0	0	10660000
O86581	tr|O86581|O86581_STRCO Putative pyridoxal-phosphate-dependent aminotransferase OS=Streptomyces coelicolor (strain ATCC BAA-471 / A3(2) / M145) OX=100226 GN=SCO5486 PE=4 SV=1	0	0	0	0	0	0	0	0	0	0	0	0	0	0	0	0	0	0	0	10095000
Q9L2E9	sp|Q9L2E9|DGTL1_STRCO Deoxyguanosinetriphosphate triphosphohydrolase-like protein OS=Streptomyces coelicolor (strain ATCC BAA-471 / A3(2) / M145) OX=100226 GN=SCO2470 PE=3 SV=1	0	0	0	0	0	0	0	0	0	0	0	0	0	0	0	0	0	0	0	9895100
Q9RI62	tr|Q9RI62|Q9RI62_STRCO Putative tetR-family transcriptional regulator OS=Streptomyces coelicolor (strain ATCC BAA-471 / A3(2) / M145) OX=100226 GN=SCO0116 PE=4 SV=1	0	0	0	0	0	0	0	0	0	0	0	0	0	0	0	0	0	0	0	9615800
Q9S2X7	sp|Q9S2X7|LSPA_STRCO Lipoprotein signal peptidase OS=Streptomyces coelicolor (strain ATCC BAA-471 / A3(2) / M145) OX=100226 GN=lspA PE=3 SV=1	0	0	0	0	0	0	0	0	0	0	0	0	0	0	0	0	0	0	0	8632900
Q9L0D6	sp|Q9L0D6|RS19_STRCO 30S ribosomal protein S19 OS=Streptomyces coelicolor (strain ATCC BAA-471 / A3(2) / M145) OX=100226 GN=rpsS PE=3 SV=1	0	0	0	0	0	0	0	0	0	0	210430000	151480000	0	0	0	0	0	219600000	252760000	0
Q9ZBR5	sp|Q9ZBR5|RL28A_STRCO 50S ribosomal protein L28-1 OS=Streptomyces coelicolor (strain ATCC BAA-471 / A3(2) / M145) OX=100226 GN=rpmB1 PE=3 SV=1	0	0	0	0	0	0	0	0	0	0	0	0	0	0	0	0	0	0	131520000	0
Q9K3R8	tr|Q9K3R8|Q9K3R8_STRCO Putative secreted protein OS=Streptomyces coelicolor (strain ATCC BAA-471 / A3(2) / M145) OX=100226 GN=SCO3146 PE=4 SV=1	0	0	0	0	0	0	0	0	0	0	0	0	0	0	0	0	0	0	119750000	0
Q9XAE1	tr|Q9XAE1|Q9XAE1_STRCO Putative ATP/GTP-binding protein OS=Streptomyces coelicolor (strain ATCC BAA-471 / A3(2) / M145) OX=100226 GN=SCO5292 PE=3 SV=1	0	0	0	0	0	0	0	0	0	0	0	0	0	0	0	0	0	0	103570000	0
Q8CJX8	tr|Q8CJX8|Q8CJX8_STRCO N5-carboxyaminoimidazole ribonucleotide synthase OS=Streptomyces coelicolor (strain ATCC BAA-471 / A3(2) / M145) OX=100226 GN=purK PE=3 SV=1	0	0	0	0	0	0	0	0	0	0	0	0	0	0	0	0	0	0	103000000	0
Q9WW65	tr|Q9WW65|Q9WW65_STRCO Putative nucleotide sugar-1-phosphate transferase OS=Streptomyces coelicolor (strain ATCC BAA-471 / A3(2) / M145) OX=100226 GN=SCO6753 PE=4 SV=1	0	0	0	0	0	0	0	0	0	0	0	0	0	0	0	0	0	0	99697000	0
P0A4Q4	sp|P0A4Q4|Y5592_STRCO UPF0109 protein SCO5592 OS=Streptomyces coelicolor (strain ATCC BAA-471 / A3(2) / M145) OX=100226 GN=SCO5592 PE=3 SV=1	0	0	0	0	0	0	0	0	0	0	0	0	0	0	0	0	0	0	93839000	0
O86683	tr|O86683|O86683_STRCO Bacteriophage (PhiC31) resistance gene pglZ OS=Streptomyces coelicolor (strain ATCC BAA-471 / A3(2) / M145) OX=100226 GN=SCO6636 PE=4 SV=1	0	0	0	0	0	0	0	0	0	0	0	0	0	0	0	0	0	0	89601000	0
O86535	sp|O86535|LEUD_STRCO 3-isopropylmalate dehydratase small subunit OS=Streptomyces coelicolor (strain ATCC BAA-471 / A3(2) / M145) OX=100226 GN=leuD PE=3 SV=1	0	0	0	0	0	0	0	0	0	0	0	0	0	99458000	0	0	0	0	87350000	0
Q9RJ73	tr|Q9RJ73|Q9RJ73_STRCO Uncharacterized protein OS=Streptomyces coelicolor (strain ATCC BAA-471 / A3(2) / M145) OX=100226 GN=SCO1628 PE=4 SV=1	0	0	0	0	0	0	0	0	0	0	116680000	0	142710000	0	0	0	159500000	0	86322000	0
Q9Z551;Q9RDS4	tr|Q9Z551|Q9Z551_STRCO Putative transcriptional regulator OS=Streptomyces coelicolor (strain ATCC BAA-471 / A3(2) / M145) OX=100226 GN=SCO6121 PE=4 SV=1;tr|Q9RDS4|Q9RDS4_STRCO Putative TetR-family transcriptional regulator OS=Streptomyces coelicolor (strai	0	0	0	0	0	0	0	0	0	0	0	0	0	0	0	0	0	0	60598000	0
O88059	sp|O88059|RL35_STRCO 50S ribosomal protein L35 OS=Streptomyces coelicolor (strain ATCC BAA-471 / A3(2) / M145) OX=100226 GN=rpmI PE=3 SV=1	0	0	0	0	0	0	0	0	0	0	0	0	0	0	0	0	0	0	60528000	0
Q9KZQ0	tr|Q9KZQ0|Q9KZQ0_STRCO BFN domain-containing protein OS=Streptomyces coelicolor (strain ATCC BAA-471 / A3(2) / M145) OX=100226 GN=SCO1382 PE=4 SV=1	0	0	0	0	0	0	0	0	0	0	0	0	0	0	0	0	0	0	43687000	0
Q9FBP7	tr|Q9FBP7|Q9FBP7_STRCO Putative secreted protein OS=Streptomyces coelicolor (strain ATCC BAA-471 / A3(2) / M145) OX=100226 GN=SCO5029 PE=4 SV=1	0	0	0	0	0	0	0	0	0	0	0	0	0	0	0	0	0	0	42596000	0
Q9F2N2	tr|Q9F2N2|Q9F2N2_STRCO Uncharacterized protein OS=Streptomyces coelicolor (strain ATCC BAA-471 / A3(2) / M145) OX=100226 GN=SCO3118 PE=4 SV=1	0	0	0	0	0	0	0	0	0	0	0	0	0	0	0	0	0	0	41325000	0
Q9RL15	tr|Q9RL15|Q9RL15_STRCO Putative tetR-family transcriptional regulator OS=Streptomyces coelicolor (strain ATCC BAA-471 / A3(2) / M145) OX=100226 GN=SCO0302 PE=4 SV=1	0	0	0	0	0	0	0	0	0	0	0	0	0	0	0	0	0	0	40481000	0
Q9KZK8	sp|Q9KZK8|FBIB_STRCO Bifunctional F420 biosynthesis protein FbiB OS=Streptomyces coelicolor (strain ATCC BAA-471 / A3(2) / M145) OX=100226 GN=fbiB PE=3 SV=1	0	0	0	0	0	0	0	0	0	0	0	0	0	0	0	0	0	0	40196000	0
Q9S255	tr|Q9S255|Q9S255_STRCO Putative merR-family transcriptional regulator OS=Streptomyces coelicolor (strain ATCC BAA-471 / A3(2) / M145) OX=100226 GN=SCO1697 PE=4 SV=1	0	0	0	0	0	0	0	0	0	0	0	0	0	0	0	0	0	0	39545000	0
Q9X7Q5	tr|Q9X7Q5|Q9X7Q5_STRCO HATPase_c domain-containing protein OS=Streptomyces coelicolor (strain ATCC BAA-471 / A3(2) / M145) OX=100226 GN=SCO6749 PE=4 SV=1	0	0	0	0	0	0	0	0	0	0	0	0	0	0	0	0	0	0	37894000	0
Q9S2X4	tr|Q9S2X4|Q9S2X4_STRCO Antigen 84 OS=Streptomyces coelicolor (strain ATCC BAA-471 / A3(2) / M145) OX=100226 GN=SCO2077 PE=3 SV=1	0	0	0	0	0	0	0	0	0	0	0	0	0	0	0	0	0	0	36648000	0
O69825	tr|O69825|O69825_STRCO Putative peptide synthase OS=Streptomyces coelicolor (strain ATCC BAA-471 / A3(2) / M145) OX=100226 GN=SCO6431 PE=4 SV=1	0	0	0	0	0	0	0	0	0	0	0	0	0	0	0	0	0	0	32890000	0
Q9K3V4	tr|Q9K3V4|Q9K3V4_STRCO PAS domain-containing protein OS=Streptomyces coelicolor (strain ATCC BAA-471 / A3(2) / M145) OX=100226 GN=SCO4390 PE=4 SV=1	0	0	0	0	0	0	0	0	0	0	0	0	0	0	0	0	0	0	30144000	0
Q9S2T2	tr|Q9S2T2|Q9S2T2_STRCO Uncharacterized protein OS=Streptomyces coelicolor (strain ATCC BAA-471 / A3(2) / M145) OX=100226 GN=SCO2057 PE=4 SV=1	0	0	0	0	0	0	0	0	0	0	0	0	0	0	0	0	0	0	29240000	0
Q8CJM1	tr|Q8CJM1|Q8CJM1_STRCO Putative glycosyl transferase OS=Streptomyces coelicolor (strain ATCC BAA-471 / A3(2) / M145) OX=100226 GN=SCO6651 PE=4 SV=1	0	0	0	0	0	0	0	0	0	0	0	0	0	0	0	0	0	0	18164000	0
Q93JL5	sp|Q93JL5|PCKG_STRCO Phosphoenolpyruvate carboxykinase [GTP] OS=Streptomyces coelicolor (strain ATCC BAA-471 / A3(2) / M145) OX=100226 GN=pckG PE=3 SV=1	0	0	0	0	0	0	0	0	0	0	0	0	0	0	0	0	0	0	17329000	0
Q9Z4V8	sp|Q9Z4V8|YOEB_STRCO Toxin YoeB OS=Streptomyces coelicolor (strain ATCC BAA-471 / A3(2) / M145) OX=100226 GN=yoeB PE=3 SV=1	0	0	0	0	0	0	0	0	0	0	0	0	0	0	0	0	1392600000	1692100000	0	0
Q9RL02	tr|Q9RL02|Q9RL02_STRCO Putative DNA-binding protein OS=Streptomyces coelicolor (strain ATCC BAA-471 / A3(2) / M145) OX=100226 GN=SCO0316 PE=3 SV=1	0	0	0	0	0	0	0	0	0	0	0	937970000	0	122210000	0	0	0	1178700000	0	0
Q9L2B6	tr|Q9L2B6|Q9L2B6_STRCO Histidine kinase OS=Streptomyces coelicolor (strain ATCC BAA-471 / A3(2) / M145) OX=100226 GN=SCO5404 PE=4 SV=1	0	0	0	0	0	0	0	0	0	0	0	0	0	0	0	0	0	297180000	0	0
Q8CJV4	tr|Q8CJV4|Q8CJV4_STRCO Putative transcriptional regulator OS=Streptomyces coelicolor (strain ATCC BAA-471 / A3(2) / M145) OX=100226 GN=SCO3864 PE=4 SV=1	0	0	0	0	0	0	0	0	0	0	0	0	0	0	0	0	0	260310000	0	0
Q9EWI2	tr|Q9EWI2|Q9EWI2_STRCO Putative tetR-family transcriptional regulator OS=Streptomyces coelicolor (strain ATCC BAA-471 / A3(2) / M145) OX=100226 GN=SCO7602 PE=4 SV=1	0	0	0	0	0	0	0	0	0	0	0	0	0	0	0	0	206520000	196060000	0	0
Q9S2I8	tr|Q9S2I8|Q9S2I8_STRCO 2,3-cyclic-nucleotide 2-phosphodiesterase/3-nucleotidase OS=Streptomyces coelicolor (strain ATCC BAA-471 / A3(2) / M145) OX=100226 GN=SCO2015 PE=3 SV=1	0	0	0	0	0	0	0	0	0	0	0	114330000	0	139200000	0	0	0	157320000	0	0
P66301	sp|P66301|RL361_STRCO 50S ribosomal protein L36 1 OS=Streptomyces coelicolor (strain ATCC BAA-471 / A3(2) / M145) OX=100226 GN=rpmJ1 PE=3 SV=1	0	0	0	0	0	0	0	0	0	0	0	0	0	119160000	0	0	0	151720000	0	0
Q9X9W8	tr|Q9X9W8|Q9X9W8_STRCO Putative transcriptional regulator OS=Streptomyces coelicolor (strain ATCC BAA-471 / A3(2) / M145) OX=100226 GN=SCO1904 PE=4 SV=1	0	0	0	0	0	0	0	0	0	0	0	0	2005500000	1655200000	0	0	0	108900000	0	0
Q9L0X3	tr|Q9L0X3|Q9L0X3_STRCO Cold-shock protein OS=Streptomyces coelicolor (strain ATCC BAA-471 / A3(2) / M145) OX=100226 GN=SCO3731 PE=4 SV=1	0	0	0	0	0	0	0	0	0	0	0	0	0	0	0	0	0	86572000	0	0
Q7AKR6	tr|Q7AKR6|Q7AKR6_STRCO Putative regulatory protein OS=Streptomyces coelicolor (strain ATCC BAA-471 / A3(2) / M145) OX=100226 GN=SCO0772 PE=4 SV=1	0	0	0	0	0	0	0	0	0	0	0	0	0	0	0	0	0	75577000	0	0
Q9KZY1	tr|Q9KZY1|Q9KZY1_STRCO Putative transcriptional regulator OS=Streptomyces coelicolor (strain ATCC BAA-471 / A3(2) / M145) OX=100226 GN=SCO4445 PE=4 SV=1	0	0	0	0	0	0	0	0	0	0	0	0	0	0	0	0	0	66883000	0	0
Q93IV8	tr|Q93IV8|Q93IV8_STRCO Putative transcriptional regulatory protein OS=Streptomyces coelicolor (strain ATCC BAA-471 / A3(2) / M145) OX=100226 GN=SCO1312 PE=4 SV=1	0	0	0	0	0	0	0	0	0	0	0	0	0	0	0	0	0	56992000	0	0
Q9Z4V7	sp|Q9Z4V7|YEFM_STRCO Antitoxin YefM OS=Streptomyces coelicolor (strain ATCC BAA-471 / A3(2) / M145) OX=100226 GN=SCO2235 PE=3 SV=1	0	0	0	0	0	0	0	0	0	0	0	0	0	0	0	0	0	49875000	0	0
Q9RD29	tr|Q9RD29|Q9RD29_STRCO Uncharacterized protein OS=Streptomyces coelicolor (strain ATCC BAA-471 / A3(2) / M145) OX=100226 GN=SCO0881 PE=3 SV=1	0	0	0	0	0	0	0	0	0	0	0	0	0	0	0	0	0	39354000	0	0
Q9RK98	tr|Q9RK98|Q9RK98_STRCO Putative transcriptional regulator OS=Streptomyces coelicolor (strain ATCC BAA-471 / A3(2) / M145) OX=100226 GN=SCO0264 PE=4 SV=1	0	0	0	0	0	0	0	0	0	0	0	0	0	0	0	0	0	34678000	0	0
Q7AKH5	tr|Q7AKH5|Q7AKH5_STRCO Putative transcriptional regulatory protein OS=Streptomyces coelicolor (strain ATCC BAA-471 / A3(2) / M145) OX=100226 GN=SCO5082 PE=4 SV=1	0	0	0	0	0	0	0	0	0	0	0	0	0	0	0	0	0	22511000	0	0
O88008	tr|O88008|O88008_STRCO Uncharacterized protein OS=Streptomyces coelicolor (strain ATCC BAA-471 / A3(2) / M145) OX=100226 GN=SCO6652 PE=4 SV=1	0	0	0	0	0	0	0	0	0	0	159560000	0	0	0	0	0	141930000	0	0	0
Q9L0A7	tr|Q9L0A7|Q9L0A7_STRCO Putative calcium-binding protein OS=Streptomyces coelicolor (strain ATCC BAA-471 / A3(2) / M145) OX=100226 GN=SCO2439 PE=4 SV=1	0	0	0	0	0	0	0	0	0	0	0	0	106630000	0	0	0	124870000	0	0	0
O69924	tr|O69924|O69924_STRCO Putative transposase OS=Streptomyces coelicolor (strain ATCC BAA-471 / A3(2) / M145) OX=100226 GN=SCO6393 PE=3 SV=1	0	0	0	0	0	0	0	0	0	0	0	0	0	0	0	0	89930000	0	0	0
Q9FBQ2	tr|Q9FBQ2|Q9FBQ2_STRCO Uncharacterized protein OS=Streptomyces coelicolor (strain ATCC BAA-471 / A3(2) / M145) OX=100226 GN=SCO4268 PE=4 SV=1	0	0	0	0	0	0	0	0	0	0	0	0	0	0	0	0	57054000	0	0	0
Q9EWW6	sp|Q9EWW6|KCY_STRCO Cytidylate kinase OS=Streptomyces coelicolor (strain ATCC BAA-471 / A3(2) / M145) OX=100226 GN=cmk PE=3 SV=1	0	0	0	0	0	0	0	0	0	0	0	0	0	0	0	0	42090000	0	0	0
Q8CJW0	tr|Q8CJW0|Q8CJW0_STRCO Putative transcriptional regulator OS=Streptomyces coelicolor (strain ATCC BAA-471 / A3(2) / M145) OX=100226 GN=SCO3623 PE=4 SV=1	0	0	0	0	0	0	0	0	0	0	0	199440000	1373900000	1584900000	0	0	0	0	0	0
Q9S276	tr|Q9S276|Q9S276_STRCO Putative gntR-family transcriptional regulator OS=Streptomyces coelicolor (strain ATCC BAA-471 / A3(2) / M145) OX=100226 GN=SCO1813 PE=4 SV=1	0	0	0	0	0	0	0	0	0	0	0	0	592530000	961080000	0	0	0	0	0	0
Q9F2L2	tr|Q9F2L2|Q9F2L2_STRCO Putative tetR family transcriptional regulatory protein OS=Streptomyces coelicolor (strain ATCC BAA-471 / A3(2) / M145) OX=100226 GN=SCO3769 PE=4 SV=1	0	0	0	0	0	0	0	0	0	0	0	0	907290000	783420000	0	0	0	0	0	0
Q9FC30	tr|Q9FC30|Q9FC30_STRCO Uncharacterized protein OS=Streptomyces coelicolor (strain ATCC BAA-471 / A3(2) / M145) OX=100226 GN=SCO7054 PE=4 SV=1	0	0	0	0	0	0	0	0	0	0	0	0	0	374670000	0	0	0	0	0	0
Q9L1E9	tr|Q9L1E9|Q9L1E9_STRCO Putative glycosyl hydrolase (Putative secreted protein) OS=Streptomyces coelicolor (strain ATCC BAA-471 / A3(2) / M145) OX=100226 GN=SCO5456 PE=3 SV=1	0	0	0	0	0	0	0	0	0	0	0	392360000	0	340970000	0	0	0	0	0	0
Q9S2M4	tr|Q9S2M4|Q9S2M4_STRCO Putative two-component system regulator OS=Streptomyces coelicolor (strain ATCC BAA-471 / A3(2) / M145) OX=100226 GN=SCO2120 PE=4 SV=1	0	0	0	0	0	0	0	0	0	0	0	0	0	210400000	0	0	0	0	0	0
Q9KZ73	tr|Q9KZ73|Q9KZ73_STRCO Putative transcriptional regulator OS=Streptomyces coelicolor (strain ATCC BAA-471 / A3(2) / M145) OX=100226 GN=SCO3075 PE=4 SV=1	0	0	0	0	0	0	0	0	0	0	0	0	0	179230000	0	0	0	0	0	0
Q9RK21	tr|Q9RK21|Q9RK21_STRCO Putative tetR-family transcriptional regulator OS=Streptomyces coelicolor (strain ATCC BAA-471 / A3(2) / M145) OX=100226 GN=SCO0485 PE=4 SV=1	0	0	0	0	0	0	0	0	0	0	0	0	0	172390000	0	0	0	0	0	0
O86743	tr|O86743|O86743_STRCO Transcriptional regulatory protein OS=Streptomyces coelicolor (strain ATCC BAA-471 / A3(2) / M145) OX=100226 GN=SCO5656 PE=4 SV=1	0	0	0	0	0	0	0	0	0	0	0	0	0	163250000	0	0	0	0	0	0
Q9F391	tr|Q9F391|Q9F391_STRCO Putative transcriptional regulator OS=Streptomyces coelicolor (strain ATCC BAA-471 / A3(2) / M145) OX=100226 GN=SCO7584 PE=4 SV=1	0	0	0	0	0	0	0	0	0	0	0	0	0	120480000	0	0	0	0	0	0
O69991	tr|O69991|O69991_STRCO Uncharacterized protein OS=Streptomyces coelicolor (strain ATCC BAA-471 / A3(2) / M145) OX=100226 GN=SCO5814 PE=4 SV=1	0	0	0	0	0	0	0	0	0	0	83882000	0	0	116460000	0	0	0	0	0	0
Q9X9Y2	tr|Q9X9Y2|Q9X9Y2_STRCO Putative transcriptional regulator OS=Streptomyces coelicolor (strain ATCC BAA-471 / A3(2) / M145) OX=100226 GN=SCO1890 PE=4 SV=1	0	0	0	0	0	0	0	0	0	0	0	0	191320000	113570000	0	0	0	0	0	0
Q8CJJ5	tr|Q8CJJ5|Q8CJJ5_STRCO Uncharacterized protein OS=Streptomyces coelicolor (strain ATCC BAA-471 / A3(2) / M145) OX=100226 GN=SCO7589 PE=4 SV=1	0	0	0	0	0	0	0	0	0	0	0	0	0	113170000	0	0	0	0	0	0
Q9S233	tr|Q9S233|Q9S233_STRCO Putative DNA hydrolase OS=Streptomyces coelicolor (strain ATCC BAA-471 / A3(2) / M145) OX=100226 GN=SCO1767 PE=3 SV=1	0	0	0	0	0	0	0	0	0	0	0	0	0	87823000	0	0	0	0	0	0
Q9XAJ5	tr|Q9XAJ5|Q9XAJ5_STRCO Putative secreted protein OS=Streptomyces coelicolor (strain ATCC BAA-471 / A3(2) / M145) OX=100226 GN=SCO3607 PE=4 SV=1	0	0	0	0	0	0	0	0	0	0	0	0	0	79715000	0	0	0	0	0	0
Q9L1Y8	tr|Q9L1Y8|Q9L1Y8_STRCO Putative MarR-family regulatory protein OS=Streptomyces coelicolor (strain ATCC BAA-471 / A3(2) / M145) OX=100226 GN=SCO2647 PE=4 SV=1	0	0	0	0	0	0	0	0	0	0	0	0	0	76131000	0	0	0	0	0	0
Q9KYY7	tr|Q9KYY7|Q9KYY7_STRCO Putative secreted protein OS=Streptomyces coelicolor (strain ATCC BAA-471 / A3(2) / M145) OX=100226 GN=SCO7542 PE=3 SV=1	0	0	0	0	0	0	0	0	0	0	0	0	0	57640000	0	0	0	0	0	0
Q9L0Z9	tr|Q9L0Z9|Q9L0Z9_STRCO Uncharacterized protein OS=Streptomyces coelicolor (strain ATCC BAA-471 / A3(2) / M145) OX=100226 GN=SCO1460 PE=4 SV=1	0	0	0	0	0	0	0	0	0	0	0	0	0	57569000	0	0	0	0	0	0
Q9KYU1	tr|Q9KYU1|Q9KYU1_STRCO Putative MarR-family transcriptional repressor OS=Streptomyces coelicolor (strain ATCC BAA-471 / A3(2) / M145) OX=100226 GN=SCO3205 PE=1 SV=1	0	0	0	0	0	0	0	0	0	0	0	0	0	44675000	0	0	0	0	0	0
Q9L2B4	tr|Q9L2B4|Q9L2B4_STRCO Uncharacterized protein OS=Streptomyces coelicolor (strain ATCC BAA-471 / A3(2) / M145) OX=100226 GN=SCO5406 PE=4 SV=1	0	0	0	0	0	0	0	0	0	0	0	0	0	41751000	0	0	0	0	0	0
P52230	sp|P52230|THIO1_STRCO Thioredoxin 1 OS=Streptomyces coelicolor (strain ATCC BAA-471 / A3(2) / M145) OX=100226 GN=trxA PE=1 SV=4	0	0	0	0	0	0	0	0	0	0	0	0	0	32827000	0	0	0	0	0	0
Q9L039	tr|Q9L039|Q9L039_STRCO Putative LacI-family transcriptional regulatory protein OS=Streptomyces coelicolor (strain ATCC BAA-471 / A3(2) / M145) OX=100226 GN=SCO7016 PE=4 SV=1	0	0	0	0	0	0	0	0	0	0	0	0	3852900000	0	0	0	0	0	0	0
Q9F3I7	tr|Q9F3I7|Q9F3I7_STRCO LacI-family transcriptional regulatory protein OS=Streptomyces coelicolor (strain ATCC BAA-471 / A3(2) / M145) OX=100226 GN=SCO2794 PE=4 SV=1	0	0	0	0	0	0	0	0	0	0	0	0	199920000	0	0	0	0	0	0	0
O86791	tr|O86791|O86791_STRCO TsaD domain-containing protein OS=Streptomyces coelicolor (strain ATCC BAA-471 / A3(2) / M145) OX=100226 GN=SCO4750 PE=4 SV=1	0	0	0	0	0	0	0	0	0	0	0	0	123180000	0	0	0	0	0	0	0
Q9FCH2	tr|Q9FCH2|Q9FCH2_STRCO Putative MarR-family regulator OS=Streptomyces coelicolor (strain ATCC BAA-471 / A3(2) / M145) OX=100226 GN=SCO4197 PE=4 SV=1	0	0	0	0	0	0	0	0	0	0	0	0	42655000	0	0	0	0	0	0	0
Q9S1N8	tr|Q9S1N8|Q9S1N8_STRCO Putative tetR-family transcriptional regulator OS=Streptomyces coelicolor (strain ATCC BAA-471 / A3(2) / M145) OX=100226 GN=SCO0253 PE=1 SV=1	0	0	0	0	0	0	0	0	0	0	14592000000	18346000000	0	0	0	0	0	0	0	0
Q9S2A2	tr|Q9S2A2|Q9S2A2_STRCO Putative gntR-family transcriptional regulator OS=Streptomyces coelicolor (strain ATCC BAA-471 / A3(2) / M145) OX=100226 GN=SCO1728 PE=4 SV=1	0	0	0	0	0	0	0	0	0	0	11299000000	3219400000	0	0	0	0	0	0	0	0
Q9RIX0	tr|Q9RIX0|Q9RIX0_STRCO Putative membrane protein OS=Streptomyces coelicolor (strain ATCC BAA-471 / A3(2) / M145) OX=100226 GN=SCO0143 PE=4 SV=1	0	0	0	0	0	0	0	0	0	0	530140000	1019900000	0	0	0	0	0	0	0	0
P18249	sp|P18249|HRDD_STRCO RNA polymerase principal sigma factor HrdD OS=Streptomyces coelicolor (strain ATCC BAA-471 / A3(2) / M145) OX=100226 GN=hrdD PE=3 SV=2	0	0	0	0	0	0	0	0	0	0	253240000	235540000	0	0	0	0	0	0	0	0
Q8CJK3	tr|Q8CJK3|Q8CJK3_STRCO Uncharacterized protein OS=Streptomyces coelicolor (strain ATCC BAA-471 / A3(2) / M145) OX=100226 GN=SCO7347 PE=4 SV=1	0	0	0	0	0	0	0	0	0	0	232750000	214820000	0	0	0	0	0	0	0	0
Q8CK21	tr|Q8CK21|Q8CK21_STRCO Putative TetR-family transcriptional regulator OS=Streptomyces coelicolor (strain ATCC BAA-471 / A3(2) / M145) OX=100226 GN=SCO1712 PE=1 SV=1	0	0	0	0	0	0	0	0	0	0	0	133180000	0	0	0	0	0	0	0	0
Q9XA85	tr|Q9XA85|Q9XA85_STRCO Putative marR-family transcriptional regulator OS=Streptomyces coelicolor (strain ATCC BAA-471 / A3(2) / M145) OX=100226 GN=SCO0840 PE=4 SV=1	0	0	0	0	0	0	0	0	0	0	0	84328000	0	0	0	0	0	0	0	0
Q9EWT7	tr|Q9EWT7|Q9EWT7_STRCO Putative transcriptional repressor OS=Streptomyces coelicolor (strain ATCC BAA-471 / A3(2) / M145) OX=100226 GN=SCO0734 PE=3 SV=1	0	0	0	0	0	0	0	0	0	0	0	65529000	0	0	0	0	0	0	0	0
Q9RDI2	tr|Q9RDI2|Q9RDI2_STRCO Probable LacI-family transcriptional regulator OS=Streptomyces coelicolor (strain ATCC BAA-471 / A3(2) / M145) OX=100226 GN=SCO2745 PE=4 SV=1	0	0	0	0	0	0	0	0	0	0	0	59421000	0	0	0	0	0	0	0	0
O69895	tr|O69895|O69895_STRCO Putative transcriptional regulator OS=Streptomyces coelicolor (strain ATCC BAA-471 / A3(2) / M145) OX=100226 GN=SCO5607 PE=4 SV=1	0	0	0	0	0	0	0	0	0	0	0	50588000	0	0	0	0	0	0	0	0
Q9F3P8	tr|Q9F3P8|Q9F3P8_STRCO Putative marR-family regulatory protein OS=Streptomyces coelicolor (strain ATCC BAA-471 / A3(2) / M145) OX=100226 GN=SCO7639 PE=4 SV=1	0	0	0	0	0	0	0	0	0	0	0	39192000	0	0	0	0	0	0	0	0
Q9XAM1	tr|Q9XAM1|Q9XAM1_STRCO Uncharacterized protein OS=Streptomyces coelicolor (strain ATCC BAA-471 / A3(2) / M145) OX=100226 GN=SCO6709 PE=4 SV=1	0	0	0	0	0	0	0	0	0	0	0	32062000	0	0	0	0	0	0	0	0
Q93JK8	tr|Q93JK8|Q93JK8_STRCO Putative D-aminoacylase OS=Streptomyces coelicolor (strain ATCC BAA-471 / A3(2) / M145) OX=100226 GN=SCO4986 PE=4 SV=1	0	0	0	0	0	0	0	0	0	0	0	29284000	0	0	0	0	0	0	0	0
Q9RCX0	tr|Q9RCX0|Q9RCX0_STRCO Putative marR-family regulatory protein OS=Streptomyces coelicolor (strain ATCC BAA-471 / A3(2) / M145) OX=100226 GN=SCO0940 PE=4 SV=1	0	0	0	0	0	0	0	0	0	0	0	24800000	0	0	0	0	0	0	0	0
Q9X8U2	sp|Q9X8U2|RS6_STRCO 30S ribosomal protein S6 OS=Streptomyces coelicolor (strain ATCC BAA-471 / A3(2) / M145) OX=100226 GN=rpsF PE=3 SV=1	0	0	0	0	0	0	0	0	0	0	200270000	0	0	0	0	0	0	0	0	0
Q9ADP1	tr|Q9ADP1|Q9ADP1_STRCO Uncharacterized protein OS=Streptomyces coelicolor (strain ATCC BAA-471 / A3(2) / M145) OX=100226 GN=SCO4015 PE=4 SV=1	0	0	0	0	0	0	0	0	0	0	102060000	0	0	0	0	0	0	0	0	0
Q7BUY9	tr|Q7BUY9|Q7BUY9_STRCO Jag OS=Streptomyces coelicolor (strain ATCC BAA-471 / A3(2) / M145) OX=100226 GN=jag PE=4 SV=1	0	0	0	0	0	0	0	0	0	0	100850000	0	0	0	0	0	0	0	0	0
Q9S1P9	tr|Q9S1P9|Q9S1P9_STRCO Uncharacterized protein OS=Streptomyces coelicolor (strain ATCC BAA-471 / A3(2) / M145) OX=100226 GN=SCO0242 PE=4 SV=1	0	0	0	0	0	0	0	0	0	0	62654000	0	0	0	0	0	0	0	0	0
Q9KYE8	tr|Q9KYE8|Q9KYE8_STRCO Putative MarR-family transcriptional regulator OS=Streptomyces coelicolor (strain ATCC BAA-471 / A3(2) / M145) OX=100226 GN=SCO4122 PE=4 SV=1	0	0	0	0	0	0	0	0	0	0	62160000	0	0	0	0	0	0	0	0	0
Q9KYU8	tr|Q9KYU8|Q9KYU8_STRCO Putative 1-phosphofructokinase OS=Streptomyces coelicolor (strain ATCC BAA-471 / A3(2) / M145) OX=100226 GN=SCO3197 PE=3 SV=1	0	0	0	0	0	0	0	0	0	0	33370000	0	0	0	0	0	0	0	0	0
Q9EWJ3	tr|Q9EWJ3|Q9EWJ3_STRCO Putative regulatory protein OS=Streptomyces coelicolor (strain ATCC BAA-471 / A3(2) / M145) OX=100226 GN=SCO7591 PE=3 SV=1	25845000	0	0	0	0	0	0	0	0	0	0	0	0	0	0	0	0	0	0	0
Q8R6K2	tr|Q8R6K2|Q8R6K2_STRCO Uncharacterized protein OS=Streptomyces coelicolor (strain ATCC BAA-471 / A3(2) / M145) OX=100226 GN=SCO0002 PE=4 SV=1	35472000	0	0	0	0	0	0	0	0	0	0	0	0	0	0	0	0	0	0	0
Q8CJZ4	tr|Q8CJZ4|Q8CJZ4_STRCO Putative membrane protein OS=Streptomyces coelicolor (strain ATCC BAA-471 / A3(2) / M145) OX=100226 GN=SCO2495 PE=4 SV=1	79672000	0	0	0	0	0	0	0	0	0	0	0	0	0	0	0	0	0	0	0
Q9XA83	tr|Q9XA83|Q9XA83_STRCO Putative deoxyribodipyrimidine photolyase OS=Streptomyces coelicolor (strain ATCC BAA-471 / A3(2) / M145) OX=100226 GN=SCO0842 PE=3 SV=1	81941000	0	0	0	0	0	0	0	0	0	0	0	0	0	0	0	0	0	0	0
Q8CJN2	tr|Q8CJN2|Q8CJN2_STRCO Putative integral membrane protein OS=Streptomyces coelicolor (strain ATCC BAA-471 / A3(2) / M145) OX=100226 GN=SCO6365 PE=4 SV=1	99520000	0	0	0	0	0	0	0	0	0	0	0	0	0	0	0	0	0	0	0
Q8CK30	tr|Q8CK30|Q8CK30_STRCO HTH merR-type domain-containing protein OS=Streptomyces coelicolor (strain ATCC BAA-471 / A3(2) / M145) OX=100226 GN=SCO1381 PE=4 SV=1	110190000	0	0	0	0	0	0	0	0	0	0	0	0	0	0	0	0	0	0	0
Q9FC84	tr|Q9FC84|Q9FC84_STRCO Uncharacterized protein OS=Streptomyces coelicolor (strain ATCC BAA-471 / A3(2) / M145) OX=100226 GN=SCO7102 PE=4 SV=1	121770000	0	0	0	7033200000	0	0	0	0	0	0	0	0	0	0	0	0	0	0	0
Q9KY60	tr|Q9KY60|Q9KY60_STRCO Uncharacterized protein OS=Streptomyces coelicolor (strain ATCC BAA-471 / A3(2) / M145) OX=100226 GN=SCO4804 PE=4 SV=1	126480000	0	0	0	0	0	0	0	0	0	0	0	0	0	0	0	0	0	0	0
Q9K3V6	tr|Q9K3V6|Q9K3V6_STRCO Citrate synthase (unknown stereospecificity) OS=Streptomyces coelicolor (strain ATCC BAA-471 / A3(2) / M145) OX=100226 GN=SCO4388 PE=3 SV=1	0	16638000	0	0	0	0	0	0	0	0	0	0	0	0	0	0	0	0	0	0
Q9L1L0	tr|Q9L1L0|Q9L1L0_STRCO Transcriptional regulatory protein OS=Streptomyces coelicolor (strain ATCC BAA-471 / A3(2) / M145) OX=100226 GN=SCO5434 PE=4 SV=1	0	20017000	0	0	0	0	0	0	0	0	0	0	0	0	0	0	0	0	0	0
Q9KYM3	tr|Q9KYM3|Q9KYM3_STRCO Putative TetR-family transcriptional regulator OS=Streptomyces coelicolor (strain ATCC BAA-471 / A3(2) / M145) OX=100226 GN=SCO7364 PE=4 SV=1	0	22162000	0	0	0	0	0	0	0	0	0	0	0	0	0	0	0	0	0	0
Q9L0H9	tr|Q9L0H9|Q9L0H9_STRCO Non-specific serine/threonine protein kinase OS=Streptomyces coelicolor (strain ATCC BAA-471 / A3(2) / M145) OX=100226 GN=SCO4778 PE=4 SV=1	0	22508000	0	0	0	0	0	0	0	0	0	0	0	0	0	0	0	0	0	0
Q9KZZ1	tr|Q9KZZ1|Q9KZZ1_STRCO Uncharacterized protein OS=Streptomyces coelicolor (strain ATCC BAA-471 / A3(2) / M145) OX=100226 GN=SCO4435 PE=4 SV=1	0	27495000	0	0	0	0	0	0	0	0	0	0	0	0	0	0	0	0	0	0
Q9RKP3	tr|Q9RKP3|Q9RKP3_STRCO Putative oxidoreductase OS=Streptomyces coelicolor (strain ATCC BAA-471 / A3(2) / M145) OX=100226 GN=SCO2285 PE=4 SV=1	0	30133000	0	0	0	0	0	0	0	0	0	0	0	0	0	0	0	0	0	0
P61152	sp|P61152|SSI_STRCO Subtilase-type protease inhibitor OS=Streptomyces coelicolor (strain ATCC BAA-471 / A3(2) / M145) OX=100226 GN=sti1 PE=1 SV=1	0	30318000	0	0	0	0	0	0	0	0	0	0	0	0	0	0	0	0	0	0
Q9L1V6	tr|Q9L1V6|Q9L1V6_STRCO Putative oxidoreductase OS=Streptomyces coelicolor (strain ATCC BAA-471 / A3(2) / M145) OX=100226 GN=SCO6829 PE=3 SV=1	0	34284000	0	0	0	0	0	0	0	0	0	0	0	0	0	0	0	0	0	0
Q9L2B3	tr|Q9L2B3|Q9L2B3_STRCO Uncharacterized protein OS=Streptomyces coelicolor (strain ATCC BAA-471 / A3(2) / M145) OX=100226 GN=SCO5407 PE=4 SV=1	0	34374000	0	0	0	0	0	0	0	0	0	0	0	0	0	0	0	0	0	0
Q9X8M7	tr|Q9X8M7|Q9X8M7_STRCO Putative large ATP-binding protein OS=Streptomyces coelicolor (strain ATCC BAA-471 / A3(2) / M145) OX=100226 GN=SCO3370 PE=4 SV=1	0	40951000	0	0	0	0	0	0	0	0	0	0	0	0	0	0	0	0	0	0
Q9KY63	tr|Q9KY63|Q9KY63_STRCO Uncharacterized protein OS=Streptomyces coelicolor (strain ATCC BAA-471 / A3(2) / M145) OX=100226 GN=SCO4801 PE=4 SV=1	0	42789000	0	0	0	0	0	0	0	0	0	0	0	0	0	0	0	0	0	0
Q9X7M9	tr|Q9X7M9|Q9X7M9_STRCO Putative oxidoreductase (Putative secreted protein) OS=Streptomyces coelicolor (strain ATCC BAA-471 / A3(2) / M145) OX=100226 GN=SCO6723 PE=4 SV=1	0	48049000	0	0	0	54790000	0	0	0	0	0	0	0	0	0	0	0	0	0	0
Q9FCH8	tr|Q9FCH8|Q9FCH8_STRCO Putative hydrolase OS=Streptomyces coelicolor (strain ATCC BAA-471 / A3(2) / M145) OX=100226 GN=SCO4191 PE=4 SV=1	0	49573000	0	0	0	0	0	0	0	0	0	0	0	0	0	0	0	0	0	0
Q9RKZ2	tr|Q9RKZ2|Q9RKZ2_STRCO Putative CbxX/CfqX family protein OS=Streptomyces coelicolor (strain ATCC BAA-471 / A3(2) / M145) OX=100226 GN=SCO1434 PE=3 SV=1	0	52437000	0	0	0	0	0	0	0	0	0	0	0	0	0	0	0	0	0	0
Q9RCW5	tr|Q9RCW5|Q9RCW5_STRCO DNA-(apurinic or apyrimidinic site) lyase OS=Streptomyces coelicolor (strain ATCC BAA-471 / A3(2) / M145) OX=100226 GN=SCO0945 PE=3 SV=1	0	56674000	0	0	0	0	0	0	0	0	0	0	0	0	0	0	0	0	0	0
Q9RD32	tr|Q9RD32|Q9RD32_STRCO Putative transcriptional regulatory protein OS=Streptomyces coelicolor (strain ATCC BAA-471 / A3(2) / M145) OX=100226 GN=SCO0877 PE=4 SV=1	0	58676000	0	0	0	0	0	0	0	0	0	0	0	0	0	0	0	0	0	0
Q9KZR6	tr|Q9KZR6|Q9KZR6_STRCO CMD domain-containing protein OS=Streptomyces coelicolor (strain ATCC BAA-471 / A3(2) / M145) OX=100226 GN=SCO2885 PE=4 SV=1	0	59331000	0	0	0	0	0	0	0	0	0	0	0	0	0	0	0	0	0	56649000
Q9L0I2	tr|Q9L0I2|Q9L0I2_STRCO Non-specific serine/threonine protein kinase OS=Streptomyces coelicolor (strain ATCC BAA-471 / A3(2) / M145) OX=100226 GN=SCO4775 PE=4 SV=1	0	61685000	0	0	0	0	0	0	0	0	0	0	0	0	0	0	0	0	0	0
Q8CK25	tr|Q8CK25|Q8CK25_STRCO Putative acetyltransferase OS=Streptomyces coelicolor (strain ATCC BAA-471 / A3(2) / M145) OX=100226 GN=SCO1545 PE=4 SV=1	0	63930000	0	0	0	67475000	0	0	0	0	0	0	0	0	0	0	0	0	0	0
P36176	sp|P36176|RECF_STRCO DNA replication and repair protein RecF OS=Streptomyces coelicolor (strain ATCC BAA-471 / A3(2) / M145) OX=100226 GN=recF PE=3 SV=1	60491000	66035000	0	0	63779000	0	0	0	0	0	0	0	0	0	0	0	0	0	0	0
P54740	sp|P54740|PKAB_STRCO Serine/threonine-protein kinase PkaB OS=Streptomyces coelicolor (strain ATCC BAA-471 / A3(2) / M145) OX=100226 GN=pkaB PE=3 SV=1	0	66577000	0	0	0	0	0	0	0	0	0	0	0	0	0	0	0	0	0	0
Q93JF1	sp|Q93JF1|OTC_STRCO Ornithine carbamoyltransferase OS=Streptomyces coelicolor (strain ATCC BAA-471 / A3(2) / M145) OX=100226 GN=argF PE=3 SV=1	0	67055000	0	0	0	0	0	0	0	0	0	0	0	0	0	0	0	0	0	0
Q8CJZ1	tr|Q8CJZ1|Q8CJZ1_STRCO Putative glycosyltransferase OS=Streptomyces coelicolor (strain ATCC BAA-471 / A3(2) / M145) OX=100226 GN=SCO2590 PE=3 SV=1	0	75050000	0	0	0	0	0	0	0	0	0	0	0	0	0	0	0	0	0	0
Q9XAN6	tr|Q9XAN6|Q9XAN6_STRCO Putative transcriptional regulator OS=Streptomyces coelicolor (strain ATCC BAA-471 / A3(2) / M145) OX=100226 GN=SCO6694 PE=4 SV=1	0	81077000	0	0	0	0	0	0	0	0	0	0	0	0	0	0	0	0	0	0
P37977	sp|P37977|Y4036_STRCO Uncharacterized protein SCO4036 OS=Streptomyces coelicolor (strain ATCC BAA-471 / A3(2) / M145) OX=100226 GN=SCO4036 PE=4 SV=1	0	81388000	0	0	0	0	0	0	0	0	0	0	0	0	0	0	0	89286000	90765000	170590000
Q93JK7	tr|Q93JK7|Q93JK7_STRCO Putative D-amino acid deaminase OS=Streptomyces coelicolor (strain ATCC BAA-471 / A3(2) / M145) OX=100226 GN=SCO4987 PE=4 SV=1	0	83594000	0	0	0	0	0	0	0	0	0	0	0	0	0	0	0	0	0	115920000
O86573	tr|O86573|O86573_STRCO Oligopeptide transport system integral membrane protein OS=Streptomyces coelicolor (strain ATCC BAA-471 / A3(2) / M145) OX=100226 GN=SCO5478 PE=3 SV=1	0	96756000	0	0	0	0	0	0	0	0	0	0	0	0	0	0	0	0	103200000	121460000
Q9K3V0	tr|Q9K3V0|Q9K3V0_STRCO Putative hydrolase OS=Streptomyces coelicolor (strain ATCC BAA-471 / A3(2) / M145) OX=100226 GN=SCO4395 PE=4 SV=1	0	99248000	0	0	0	0	0	0	0	0	0	0	0	0	0	0	0	0	0	0
Q8CJW1	tr|Q8CJW1|Q8CJW1_STRCO Putative two-component system response regulator OS=Streptomyces coelicolor (strain ATCC BAA-471 / A3(2) / M145) OX=100226 GN=SCO3590 PE=4 SV=1	0	101940000	0	0	0	0	0	0	0	0	0	0	0	0	0	0	0	0	0	0
Q9L240	tr|Q9L240|Q9L240_STRCO Putative TetR-family transcriptional regulator OS=Streptomyces coelicolor (strain ATCC BAA-471 / A3(2) / M145) OX=100226 GN=SCO6792 PE=4 SV=1	0	103680000	0	0	0	0	0	0	0	0	0	0	0	0	0	0	0	0	0	0
Q9KXX9	tr|Q9KXX9|Q9KXX9_STRCO Putative WD-40 repeat protein OS=Streptomyces coelicolor (strain ATCC BAA-471 / A3(2) / M145) OX=100226 GN=SCO3869 PE=4 SV=1	0	120300000	0	0	0	92688000	0	0	0	0	0	0	0	0	0	0	0	0	0	0
Q9FCI0	tr|Q9FCI0|Q9FCI0_STRCO Putative GntR-family transcriptional regulator OS=Streptomyces coelicolor (strain ATCC BAA-471 / A3(2) / M145) OX=100226 GN=SCO4188 PE=4 SV=1	134570000	123050000	0	0	0	0	0	0	0	0	0	0	0	0	209330000	0	0	0	0	0
Q9L048	tr|Q9L048|Q9L048_STRCO Putative regulatory protein OS=Streptomyces coelicolor (strain ATCC BAA-471 / A3(2) / M145) OX=100226 GN=SCO2987 PE=4 SV=1	0	134880000	0	0	0	0	0	0	0	0	340970000	751720000	0	0	0	0	0	0	0	0
Q9KYU5	tr|Q9KYU5|Q9KYU5_STRCO Putative deoR-family transcriptional regulator OS=Streptomyces coelicolor (strain ATCC BAA-471 / A3(2) / M145) OX=100226 GN=SCO3200 PE=4 SV=1	466100000	137950000	0	0	0	0	0	0	0	0	0	0	0	0	0	0	0	0	0	0
Q9KZX6	tr|Q9KZX6|Q9KZX6_STRCO Putative tetR-family transcriptional regulator OS=Streptomyces coelicolor (strain ATCC BAA-471 / A3(2) / M145) OX=100226 GN=SCO4450 PE=4 SV=1	231930000	145160000	0	0	0	0	0	0	0	0	0	131860000	0	184180000	0	0	0	0	0	0
Q9AD95	tr|Q9AD95|Q9AD95_STRCO Uncharacterized protein OS=Streptomyces coelicolor (strain ATCC BAA-471 / A3(2) / M145) OX=100226 GN=SCO1672 PE=4 SV=1	0	149410000	0	0	0	0	0	0	0	0	0	0	0	0	0	0	0	0	188450000	241570000
Q9RK14	tr|Q9RK14|Q9RK14_STRCO Putative peptide synthetase OS=Streptomyces coelicolor (strain ATCC BAA-471 / A3(2) / M145) OX=100226 GN=SCO0492 PE=4 SV=1	0	159830000	0	0	0	0	0	0	0	0	0	0	0	0	0	0	438720000	0	313790000	460990000
Q9RCZ4	tr|Q9RCZ4|Q9RCZ4_STRCO Uncharacterized protein OS=Streptomyces coelicolor (strain ATCC BAA-471 / A3(2) / M145) OX=100226 GN=SCO0916 PE=4 SV=1	0	168250000	0	0	0	364180000	0	0	0	0	0	0	0	0	0	0	0	173290000	0	0
Q9L175	tr|Q9L175|Q9L175_STRCO Putative lyase OS=Streptomyces coelicolor (strain ATCC BAA-471 / A3(2) / M145) OX=100226 GN=SCO7402 PE=4 SV=1	0	187580000	0	0	0	213980000	0	0	0	0	0	293380000	0	264230000	0	0	0	281030000	0	0
Q9F2R2	tr|Q9F2R2|Q9F2R2_STRCO Putative merR-family transcriptional regulatory protein OS=Streptomyces coelicolor (strain ATCC BAA-471 / A3(2) / M145) OX=100226 GN=SCO4477 PE=4 SV=1	640300000	295990000	0	0	0	0	0	0	0	0	0	0	0	0	0	0	0	0	0	0
Q9XAG0	tr|Q9XAG0|Q9XAG0_STRCO Putative secreted protein OS=Streptomyces coelicolor (strain ATCC BAA-471 / A3(2) / M145) OX=100226 GN=SCO5311 PE=4 SV=1	0	0	26795000	0	0	0	0	0	0	0	0	0	0	0	0	0	0	0	0	0
Q9F324	tr|Q9F324|Q9F324_STRCO Putative glycosyl transferase OS=Streptomyces coelicolor (strain ATCC BAA-471 / A3(2) / M145) OX=100226 GN=SCO3794 PE=4 SV=1	0	0	31048000	0	0	0	0	0	0	0	0	0	0	0	0	0	0	0	0	0
Q9ADJ3	tr|Q9ADJ3|Q9ADJ3_STRCO Putative ATP/GTP-binding protein OS=Streptomyces coelicolor (strain ATCC BAA-471 / A3(2) / M145) OX=100226 GN=SCO7466 PE=3 SV=1	0	0	37835000	0	0	0	0	0	0	0	0	0	0	0	0	0	0	0	0	0
Q8CK03	tr|Q8CK03|Q8CK03_STRCO SCO2206 protein OS=Streptomyces coelicolor (strain ATCC BAA-471 / A3(2) / M145) OX=100226 GN=SCO2206 PE=3 SV=1	0	0	39020000	0	0	0	0	0	0	0	0	0	0	0	0	0	0	0	0	0
O50496	tr|O50496|O50496_STRCO Two-component system regulator OS=Streptomyces coelicolor (strain ATCC BAA-471 / A3(2) / M145) OX=100226 GN=SCO5778 PE=4 SV=1	0	0	49321000	0	0	0	0	0	0	0	0	0	0	0	0	0	0	0	0	0
Q9L0Y7	tr|Q9L0Y7|Q9L0Y7_STRCO Conserved hypothetical Sun-family protein SCL6.29c OS=Streptomyces coelicolor (strain ATCC BAA-471 / A3(2) / M145) OX=100226 GN=SCO1472 PE=3 SV=1	0	0	51087000	0	0	0	0	0	0	0	0	0	0	0	0	0	0	0	0	0
Q9K433	tr|Q9K433|Q9K433_STRCO Putative lacI-family transcriptional regulator OS=Streptomyces coelicolor (strain ATCC BAA-471 / A3(2) / M145) OX=100226 GN=SCO1066 PE=4 SV=1	0	0	52582000	0	0	0	0	0	0	0	0	0	0	0	0	0	0	0	0	0
Q9RD71	tr|Q9RD71|Q9RD71_STRCO Putative LacI-family transcriptional regulatory protein OS=Streptomyces coelicolor (strain ATCC BAA-471 / A3(2) / M145) OX=100226 GN=SCO0806 PE=4 SV=1	0	0	69760000	0	0	0	0	0	0	0	0	0	0	0	0	0	0	0	0	0
Q9Z5A4	tr|Q9Z5A4|Q9Z5A4_STRCO Putative secreted protein OS=Streptomyces coelicolor (strain ATCC BAA-471 / A3(2) / M145) OX=100226 GN=SCO6198 PE=4 SV=1	0	0	70572000	0	0	0	0	0	0	0	0	0	0	0	0	0	0	0	0	0
Q8CK04	sp|Q8CK04|LIPB_STRCO Octanoyltransferase OS=Streptomyces coelicolor (strain ATCC BAA-471 / A3(2) / M145) OX=100226 GN=lipB PE=3 SV=1	0	0	95720000	0	0	0	0	0	0	0	0	0	0	0	0	0	0	0	0	0
Q9RJ15	tr|Q9RJ15|Q9RJ15_STRCO Precorrin-2 C20-methyltransferase OS=Streptomyces coelicolor (strain ATCC BAA-471 / A3(2) / M145) OX=100226 GN=SCO1853 PE=3 SV=1	0	0	99107000	0	0	0	0	0	0	0	0	0	0	0	0	0	0	0	0	0
P46789	sp|P46789|RL30_STRCO 50S ribosomal protein L30 OS=Streptomyces coelicolor (strain ATCC BAA-471 / A3(2) / M145) OX=100226 GN=rpmD PE=3 SV=1	0	0	100590000	0	66905000	0	0	0	0	0	0	0	0	0	0	0	0	0	0	0
Q9RD01	tr|Q9RD01|Q9RD01_STRCO Glutamate--cysteine ligase EgtA OS=Streptomyces coelicolor (strain ATCC BAA-471 / A3(2) / M145) OX=100226 GN=egtA PE=3 SV=1	0	69621000	101140000	0	0	110990000	0	0	0	0	0	0	0	0	0	0	0	0	0	0
Q9RD60	tr|Q9RD60|Q9RD60_STRCO Putative tetR-family transcriptional regulator OS=Streptomyces coelicolor (strain ATCC BAA-471 / A3(2) / M145) OX=100226 GN=SCO0622 PE=4 SV=1	383360000	100450000	104440000	0	0	0	0	0	0	0	556190000	168480000	0	0	0	0	0	0	0	0
O69927	tr|O69927|O69927_STRCO Putative IS1648 transposase OS=Streptomyces coelicolor (strain ATCC BAA-471 / A3(2) / M145) OX=100226 GN=SCP2.01 PE=4 SV=1	0	0	113300000	0	0	0	0	0	0	0	0	0	0	0	0	0	0	0	0	0
Q9K3X7	tr|Q9K3X7|Q9K3X7_STRCO Putative_PNPOx domain-containing protein OS=Streptomyces coelicolor (strain ATCC BAA-471 / A3(2) / M145) OX=100226 GN=SCO1357 PE=4 SV=1	0	0	120650000	0	106060000	0	0	0	0	0	0	0	0	0	0	0	0	0	0	0	TetR aus Review von J. Nodwell 2013; bekannt als Regulator von Antibiotika Produktion PDB 3BNI
Q9EWG2	tr|Q9EWG2|Q9EWG2_STRCO Putative marR-family transcriptional regulator OS=Streptomyces coelicolor (strain ATCC BAA-471 / A3(2) / M145) OX=100226 GN=SCO4961 PE=4 SV=1	163260000	81925000	122700000	0	0	0	0	0	0	0	307910000	436650000	57081000000	114460000000	318670000	500160000	221320000	290390000	228720000	398280000
O70004	tr|O70004|O70004_STRCO Transcriptional regulatory protein OS=Streptomyces coelicolor (strain ATCC BAA-471 / A3(2) / M145) OX=100226 GN=SCO5828 PE=4 SV=1	0	0	138140000	0	0	0	0	0	0	0	0	0	0	0	158770000	0	0	0	0	0
Q9X8V0	tr|Q9X8V0|Q9X8V0_STRCO Putative transcriptional regulator OS=Streptomyces coelicolor (strain ATCC BAA-471 / A3(2) / M145) OX=100226 GN=SCO3914 PE=4 SV=1	0	86319000	144640000	0	122650000	0	0	0	0	0	342820000	309720000	407560000	452790000	288530000	244140000	698290000	856480000	0	0
Q9L2I2	tr|Q9L2I2|Q9L2I2_STRCO Putative DNA-binding protein OS=Streptomyces coelicolor (strain ATCC BAA-471 / A3(2) / M145) OX=100226 GN=SCO2501 PE=4 SV=1	0	0	149650000	0	0	0	0	0	0	0	329810000	0	0	0	139850000	0	0	0	0	0
Q9X8J3	tr|Q9X8J3|Q9X8J3_STRCO Putative transcriptional regulator OS=Streptomyces coelicolor (strain ATCC BAA-471 / A3(2) / M145) OX=100226 GN=SCO3414 PE=4 SV=1	0	0	158510000	0	124300000	83446000	0	0	0	0	0	170830000	0	230270000	0	145150000	0	0	0	0
P48859	sp|P48859|CSPF_STRCO Cold shock protein ScoF OS=Streptomyces coelicolor (strain ATCC BAA-471 / A3(2) / M145) OX=100226 GN=scoF PE=2 SV=1	0	0	166530000	0	130600000	0	0	0	0	0	0	0	0	0	0	0	0	0	159750000	0
Q9L0M9	tr|Q9L0M9|Q9L0M9_STRCO HNHc domain-containing protein OS=Streptomyces coelicolor (strain ATCC BAA-471 / A3(2) / M145) OX=100226 GN=SCO4631 PE=1 SV=1	0	0	178380000	0	146040000	0	0	0	0	0	193220000	0	0	0	203180000	0	145700000	0	247220000	146500000
Q9XA63	tr|Q9XA63|Q9XA63_STRCO Putative DNA-binding protein OS=Streptomyces coelicolor (strain ATCC BAA-471 / A3(2) / M145) OX=100226 GN=SCO3814 PE=4 SV=1	0	0	226450000	0	0	0	0	0	0	0	0	0	0	0	350930000	0	0	0	0	0
Q93J28	tr|Q93J28|Q93J28_STRCO Putative TetR-family transcriptional regulator OS=Streptomyces coelicolor (strain ATCC BAA-471 / A3(2) / M145) OX=100226 GN=SCO3979 PE=4 SV=1	369210000	181350000	228120000	0	305570000	287000000	0	0	0	0	0	0	0	0	0	0	0	0	0	0
Q9L267	tr|Q9L267|Q9L267_STRCO Uncharacterized protein OS=Streptomyces coelicolor (strain ATCC BAA-471 / A3(2) / M145) OX=100226 GN=SCO1542 PE=4 SV=1	0	0	250640000	0	261460000	120940000	0	0	0	0	130140000	0	0	0	1507800000	540110000	0	0	118840000	0
O88020	tr|O88020|O88020_STRCO Putative transcriptional regulator OS=Streptomyces coelicolor (strain ATCC BAA-471 / A3(2) / M145) OX=100226 GN=SCO6664 PE=4 SV=1	1203600000	395420000	258700000	0	2549400000	1570600000	0	0	0	0	651840000	511380000	232550000	0	663120000	323010000	0	0	0	0
Q9KXU6	tr|Q9KXU6|Q9KXU6_STRCO Cold shock protein OS=Streptomyces coelicolor (strain ATCC BAA-471 / A3(2) / M145) OX=100226 GN=SCO4295 PE=4 SV=1	0	0	300280000	0	0	0	0	0	0	0	300210000	304720000	221760000	201470000	0	247600000	161460000	283860000	0	0
Q9K3X6	tr|Q9K3X6|Q9K3X6_STRCO Putative LysR-family transcriptional regulator OS=Streptomyces coelicolor (strain ATCC BAA-471 / A3(2) / M145) OX=100226 GN=SCO1358 PE=3 SV=1	0	0	360790000	0	0	0	0	0	0	0	0	0	0	0	0	0	0	0	0	0
Q8CJW2	tr|Q8CJW2|Q8CJW2_STRCO Penicillin-insensitive transglycosylase OS=Streptomyces coelicolor (strain ATCC BAA-471 / A3(2) / M145) OX=100226 GN=SCO3580 PE=4 SV=1	0	0	0	12941000	0	0	0	0	0	0	0	0	0	0	0	0	0	0	0	0
Q9EWE6	tr|Q9EWE6|Q9EWE6_STRCO Uncharacterized protein OS=Streptomyces coelicolor (strain ATCC BAA-471 / A3(2) / M145) OX=100226 GN=SCO4861 PE=4 SV=1	0	0	0	14948000	0	0	0	0	0	0	0	0	0	0	0	0	0	0	0	0
Q9RJM0	tr|Q9RJM0|Q9RJM0_STRCO Putative regulatory protein OS=Streptomyces coelicolor (strain ATCC BAA-471 / A3(2) / M145) OX=100226 GN=SCO0512 PE=4 SV=1	0	0	0	15720000	0	0	0	0	0	0	0	0	0	0	0	0	0	0	0	0
Q9RJ77	tr|Q9RJ77|Q9RJ77_STRCO Putative acetyltransferase OS=Streptomyces coelicolor (strain ATCC BAA-471 / A3(2) / M145) OX=100226 GN=SCO1624 PE=4 SV=1	0	0	0	17206000	0	0	0	0	0	0	0	0	0	0	0	0	0	0	0	0
Q9RDL0	tr|Q9RDL0|Q9RDL0_STRCO Phosphoglycerate mutase OS=Streptomyces coelicolor (strain ATCC BAA-471 / A3(2) / M145) OX=100226 GN=SCO2576 PE=4 SV=1	0	0	0	17697000	0	0	0	0	0	0	0	0	0	0	0	0	0	0	0	0
Q9L1B3	tr|Q9L1B3|Q9L1B3_STRCO Putative tetR-family transcriptional regulator OS=Streptomyces coelicolor (strain ATCC BAA-471 / A3(2) / M145) OX=100226 GN=SCO1568 PE=4 SV=1	0	0	0	17834000	0	0	0	0	0	0	0	0	0	0	0	0	0	0	0	0
Q9EWZ4	tr|Q9EWZ4|Q9EWZ4_STRCO Putative oxidoreductase OS=Streptomyces coelicolor (strain ATCC BAA-471 / A3(2) / M145) OX=100226 GN=SCO1132 PE=4 SV=1	0	0	0	19229000	0	0	0	0	0	0	0	0	0	0	0	0	0	0	0	0
Q9K3M7	tr|Q9K3M7|Q9K3M7_STRCO Putative membrane protein OS=Streptomyces coelicolor (strain ATCC BAA-471 / A3(2) / M145) OX=100226 GN=SCO1033 PE=4 SV=1	0	0	0	21124000	0	0	0	0	0	0	0	0	0	0	0	0	0	0	0	0
Q9FCG4	tr|Q9FCG4|Q9FCG4_STRCO Uncharacterized protein OS=Streptomyces coelicolor (strain ATCC BAA-471 / A3(2) / M145) OX=100226 GN=SCO4205 PE=4 SV=1	0	0	0	23307000	0	0	0	0	0	0	0	0	0	0	0	0	0	0	0	0
Q9X7V4	tr|Q9X7V4|Q9X7V4_STRCO Putative phytoene synthase OS=Streptomyces coelicolor (strain ATCC BAA-471 / A3(2) / M145) OX=100226 GN=SCO6759 PE=4 SV=1	0	0	0	24017000	0	0	0	0	0	0	0	0	0	0	0	0	0	0	0	0
Q9KZM8	tr|Q9KZM8|Q9KZM8_STRCO Uncharacterized protein OS=Streptomyces coelicolor (strain ATCC BAA-471 / A3(2) / M145) OX=100226 GN=SCO1404 PE=4 SV=1	0	0	0	24873000	0	0	0	0	0	0	0	0	0	0	0	0	0	0	0	0
Q9S2H8	tr|Q9S2H8|Q9S2H8_STRCO Putative secreted protein OS=Streptomyces coelicolor (strain ATCC BAA-471 / A3(2) / M145) OX=100226 GN=SCO2903 PE=4 SV=1	0	0	0	25308000	0	0	0	0	0	0	0	0	0	0	0	0	0	0	0	0
Q9RJV0	tr|Q9RJV0|Q9RJV0_STRCO Probable DNA-binding, LacI family, regulator OS=Streptomyces coelicolor (strain ATCC BAA-471 / A3(2) / M145) OX=100226 GN=SCO0360 PE=4 SV=1	0	0	0	25401000	0	0	0	0	0	0	0	0	0	0	0	0	0	0	0	0
Q9X7T4	tr|Q9X7T4|Q9X7T4_STRCO Putative 3-oxoacyl-[acyl-carrier protein] reductase OS=Streptomyces coelicolor (strain ATCC BAA-471 / A3(2) / M145) OX=100226 GN=SCO7266 PE=4 SV=1	0	0	0	26075000	0	0	0	0	0	0	0	0	0	0	0	0	0	0	0	0
Q9F3N5	tr|Q9F3N5|Q9F3N5_STRCO Putative acetyltransferase OS=Streptomyces coelicolor (strain ATCC BAA-471 / A3(2) / M145) OX=100226 GN=SCO7652 PE=4 SV=1	0	0	0	26790000	0	0	0	0	0	0	0	0	0	0	0	0	0	0	0	0
Q9EWH1	tr|Q9EWH1|Q9EWH1_STRCO Uncharacterized protein OS=Streptomyces coelicolor (strain ATCC BAA-471 / A3(2) / M145) OX=100226 GN=SCO4976 PE=4 SV=1	0	0	0	28774000	0	0	0	0	0	0	0	0	0	0	0	0	0	0	0	0
Q9F3H6	tr|Q9F3H6|Q9F3H6_STRCO Uncharacterized protein OS=Streptomyces coelicolor (strain ATCC BAA-471 / A3(2) / M145) OX=100226 GN=SCO2805 PE=4 SV=1	0	0	0	29424000	0	0	0	0	0	0	0	0	0	0	0	0	0	0	0	0
Q8CK24	sp|Q8CK24|ARGJ_STRCO Arginine biosynthesis bifunctional protein ArgJ OS=Streptomyces coelicolor (strain ATCC BAA-471 / A3(2) / M145) OX=100226 GN=argJ PE=1 SV=1	0	0	0	30511000	0	0	0	0	0	0	0	0	0	0	0	0	0	0	0	0
Q9AK13	tr|Q9AK13|Q9AK13_STRCO Uncharacterized protein OS=Streptomyces coelicolor (strain ATCC BAA-471 / A3(2) / M145) OX=100226 GN=SCO7715 PE=4 SV=1	0	0	0	32797000	0	0	0	0	0	0	0	0	0	0	0	0	0	0	0	0
Q9S2U2	tr|Q9S2U2|Q9S2U2_STRCO Anthranilate synthase component 1 OS=Streptomyces coelicolor (strain ATCC BAA-471 / A3(2) / M145) OX=100226 GN=trpE PE=3 SV=1	0	0	0	33851000	0	0	0	0	0	0	0	0	0	0	0	0	0	0	0	0
Q9RDL7	sp|Q9RDL7|Y2569_STRCO DegV domain-containing protein SCO2569 OS=Streptomyces coelicolor (strain ATCC BAA-471 / A3(2) / M145) OX=100226 GN=SCO2569 PE=3 SV=1	0	0	0	35601000	0	0	0	0	0	0	0	0	0	0	0	0	0	0	0	0
Q9S2B6	tr|Q9S2B6|Q9S2B6_STRCO Putative secreted protein OS=Streptomyces coelicolor (strain ATCC BAA-471 / A3(2) / M145) OX=100226 GN=SCO1714 PE=4 SV=1	0	0	0	39437000	0	0	0	0	0	0	0	0	0	0	0	0	0	0	0	0
Q9KYV2	tr|Q9KYV2|Q9KYV2_STRCO Uncharacterized protein OS=Streptomyces coelicolor (strain ATCC BAA-471 / A3(2) / M145) OX=100226 GN=SCO3193 PE=3 SV=1	0	0	0	47357000	0	0	0	0	0	0	0	0	0	0	0	0	0	0	0	47350000
Q9RDA2	tr|Q9RDA2|Q9RDA2_STRCO Uncharacterized protein OS=Streptomyces coelicolor (strain ATCC BAA-471 / A3(2) / M145) OX=100226 GN=SCO2849 PE=4 SV=1	0	0	0	47394000	0	0	0	0	0	0	0	0	0	0	0	0	0	0	0	0
Q9RDA4	tr|Q9RDA4|Q9RDA4_STRCO Putative oxidoreductase OS=Streptomyces coelicolor (strain ATCC BAA-471 / A3(2) / M145) OX=100226 GN=SCO2847 PE=4 SV=1	0	0	0	51331000	0	0	0	0	0	0	0	0	0	0	0	0	0	0	0	0
Q9FBX8	tr|Q9FBX8|Q9FBX8_STRCO Putative DNA-binding protein OS=Streptomyces coelicolor (strain ATCC BAA-471 / A3(2) / M145) OX=100226 GN=SCO7806 PE=4 SV=1	0	0	0	53070000	0	0	0	0	0	0	0	0	0	0	0	0	0	0	0	0
Q9RDD2	tr|Q9RDD2|Q9RDD2_STRCO Heme chaperone HemW OS=Streptomyces coelicolor (strain ATCC BAA-471 / A3(2) / M145) OX=100226 GN=SCO2559 PE=3 SV=1	0	0	0	53761000	0	0	0	0	0	0	0	0	0	0	0	0	0	0	0	0
Q9X828	tr|Q9X828|Q9X828_STRCO Peptide-methionine (R)-S-oxide reductase OS=Streptomyces coelicolor (strain ATCC BAA-471 / A3(2) / M145) OX=100226 GN=SCO6061 PE=4 SV=1	0	0	0	55490000	0	0	0	0	0	0	0	0	0	0	0	0	0	0	0	0
O54569	sp|O54569|YIDC_STRCO Membrane protein insertase YidC OS=Streptomyces coelicolor (strain ATCC BAA-471 / A3(2) / M145) OX=100226 GN=yidC PE=3 SV=1	0	0	0	55683000	0	0	0	0	0	0	0	0	0	0	0	0	0	0	0	0
Q9KXN2	tr|Q9KXN2|Q9KXN2_STRCO Cold shock protein B OS=Streptomyces coelicolor (strain ATCC BAA-471 / A3(2) / M145) OX=100226 GN=SCO4325 PE=4 SV=1	0	69122000	0	56395000	0	0	0	0	0	0	0	0	0	0	0	0	0	0	0	0
O86618	tr|O86618|O86618_STRCO Putative transcriptional regulator OS=Streptomyces coelicolor (strain ATCC BAA-471 / A3(2) / M145) OX=100226 GN=SCO6349 PE=4 SV=1	0	0	0	56766000	0	0	0	0	0	0	0	0	0	0	0	0	0	0	0	0
O50521	tr|O50521|O50521_STRCO Transcriptional regulator OS=Streptomyces coelicolor (strain ATCC BAA-471 / A3(2) / M145) OX=100226 GN=SCO5847 PE=4 SV=1	124820000	0	0	57557000	0	0	0	0	0	0	0	0	0	147540000	124340000	219590000	0	132220000	0	0
Q9KZC5	tr|Q9KZC5|Q9KZC5_STRCO Uncharacterized protein OS=Streptomyces coelicolor (strain ATCC BAA-471 / A3(2) / M145) OX=100226 GN=SCO6964 PE=4 SV=1	0	0	0	57582000	0	0	0	0	0	0	0	0	0	0	0	0	0	0	0	0
Q9R408	tr|Q9R408|Q9R408_STRCO DpsA OS=Streptomyces coelicolor (strain ATCC BAA-471 / A3(2) / M145) OX=100226 GN=dpsA PE=1 SV=1	0	0	0	57651000	0	0	0	0	0	0	0	0	0	0	0	0	0	0	0	0
Q9KXJ9	tr|Q9KXJ9|Q9KXJ9_STRCO Putative secreted protein OS=Streptomyces coelicolor (strain ATCC BAA-471 / A3(2) / M145) OX=100226 GN=SCO2321 PE=4 SV=1	0	0	0	59481000	0	0	0	0	0	0	0	0	0	0	0	0	0	0	0	0
Q9Z4Z5;Q9KYH9	sp|Q9Z4Z5|ASNO_STRCO L-asparagine oxygenase OS=Streptomyces coelicolor (strain ATCC BAA-471 / A3(2) / M145) OX=100226 GN=asnO PE=1 SV=1	0	0	0	61620000	0	0	0	0	0	0	0	0	0	0	0	0	0	0	0	0
Q9KZX8	tr|Q9KZX8|Q9KZX8_STRCO Uncharacterized protein OS=Streptomyces coelicolor (strain ATCC BAA-471 / A3(2) / M145) OX=100226 GN=SCO4448 PE=4 SV=1	0	0	0	66051000	0	92820000	0	0	0	0	0	0	0	0	0	0	0	0	0	0
Q9K4H3	tr|Q9K4H3|Q9K4H3_STRCO Uncharacterized protein OS=Streptomyces coelicolor (strain ATCC BAA-471 / A3(2) / M145) OX=100226 GN=SCO4165 PE=4 SV=1	0	0	0	68643000	0	0	0	0	0	0	0	0	0	0	0	0	0	0	0	0
Q9F395	tr|Q9F395|Q9F395_STRCO Uncharacterized protein OS=Streptomyces coelicolor (strain ATCC BAA-471 / A3(2) / M145) OX=100226 GN=SCO7580 PE=4 SV=1	0	59532000	0	71386000	0	0	0	0	0	0	0	0	0	0	0	0	0	0	0	0
Q9X9X7	sp|Q9X9X7|KDGD1_STRCO Probable 5-dehydro-4-deoxyglucarate dehydratase 1 OS=Streptomyces coelicolor (strain ATCC BAA-471 / A3(2) / M145) OX=100226 GN=SCO1895 PE=3 SV=1	0	0	0	72050000	0	76471000	0	0	0	0	0	0	0	0	0	0	0	0	0	0
Q9RDF9	tr|Q9RDF9|Q9RDF9_STRCO Putative acetolactate synthase OS=Streptomyces coelicolor (strain ATCC BAA-471 / A3(2) / M145) OX=100226 GN=SCO2769 PE=3 SV=1	0	0	0	73405000	0	0	0	0	0	0	0	0	0	0	0	0	0	0	0	0
Q8CJN8	tr|Q8CJN8|Q8CJN8_STRCO Uricase OS=Streptomyces coelicolor (strain ATCC BAA-471 / A3(2) / M145) OX=100226 GN=SCO6211 PE=3 SV=1	0	0	0	73635000	0	0	0	0	0	0	0	0	0	0	0	0	0	0	0	0
Q9X8I1	tr|Q9X8I1|Q9X8I1_STRCO 2-amino-4-hydroxy-6-hydroxymethyldihydropteridine pyrophosphokinase OS=Streptomyces coelicolor (strain ATCC BAA-471 / A3(2) / M145) OX=100226 GN=SCO3401 PE=4 SV=1	0	0	0	74538000	0	0	0	0	0	0	0	0	0	0	0	0	0	0	0	0
Q9EWF7	sp|Q9EWF7|MSRA_STRCO Peptide methionine sulfoxide reductase MsrA OS=Streptomyces coelicolor (strain ATCC BAA-471 / A3(2) / M145) OX=100226 GN=msrA PE=3 SV=1	0	0	0	77643000	0	0	0	0	0	0	0	0	0	0	0	0	0	0	0	0
O31046	sp|O31046|LEU1_STRCO 2-isopropylmalate synthase OS=Streptomyces coelicolor (strain ATCC BAA-471 / A3(2) / M145) OX=100226 GN=leuA PE=3 SV=2	0	51403000	0	77795000	0	0	0	0	0	0	0	0	0	0	0	0	0	0	0	0
Q9KZ12	tr|Q9KZ12|Q9KZ12_STRCO Putative isomerase OS=Streptomyces coelicolor (strain ATCC BAA-471 / A3(2) / M145) OX=100226 GN=SCO2225 PE=4 SV=1	0	0	56608000	82445000	0	59692000	0	0	0	0	0	0	0	0	0	88249000	0	0	0	123350000
Q9L104	tr|Q9L104|Q9L104_STRCO Putative hydrolase OS=Streptomyces coelicolor (strain ATCC BAA-471 / A3(2) / M145) OX=100226 GN=SCO1455 PE=3 SV=1	0	0	0	84713000	0	0	0	0	0	0	0	0	0	0	0	0	0	0	0	120170000
Q9XA08	tr|Q9XA08|Q9XA08_STRCO Peptidyl-prolyl cis-trans isomerase OS=Streptomyces coelicolor (strain ATCC BAA-471 / A3(2) / M145) OX=100226 GN=SCO3856 PE=3 SV=1	0	0	0	86395000	0	0	0	0	0	0	0	130480000	0	125820000	0	113780000	0	105730000	0	239550000
Q9KZN9	tr|Q9KZN9|Q9KZN9_STRCO Acetoacetyl-CoA synthetase OS=Streptomyces coelicolor (strain ATCC BAA-471 / A3(2) / M145) OX=100226 GN=SCO1393 PE=3 SV=1	0	0	0	86638000	0	0	0	0	0	0	0	0	0	0	0	0	0	0	0	148740000
Q7AKC7	tr|Q7AKC7|Q7AKC7_STRCO Probable starvation sensing protein OS=Streptomyces coelicolor (strain ATCC BAA-471 / A3(2) / M145) OX=100226 GN=SCO7629 PE=4 SV=1	0	74160000	0	86757000	0	0	0	0	0	0	0	0	0	0	0	0	0	0	0	0
Q9ZBK4	tr|Q9ZBK4|Q9ZBK4_STRCO Uncharacterized protein OS=Streptomyces coelicolor (strain ATCC BAA-471 / A3(2) / M145) OX=100226 GN=SCO6470 PE=3 SV=1	0	78016000	0	88025000	0	0	0	0	0	0	0	0	0	0	0	0	0	0	0	162260000
P16247	sp|P16247|HIS7_STRCO Imidazoleglycerol-phosphate dehydratase OS=Streptomyces coelicolor (strain ATCC BAA-471 / A3(2) / M145) OX=100226 GN=hisB PE=3 SV=1	0	55565000	0	92246000	0	0	0	0	0	0	0	0	0	0	0	0	0	0	0	0
Q9X827	sp|Q9X827|MURC_STRCO UDP-N-acetylmuramate--L-alanine ligase OS=Streptomyces coelicolor (strain ATCC BAA-471 / A3(2) / M145) OX=100226 GN=murC PE=3 SV=1	0	84283000	0	93391000	75597000	0	0	0	0	0	0	0	0	0	0	0	0	0	0	0
Q59833	sp|Q59833|GLGB1_STRCO 1,4-alpha-glucan branching enzyme GlgB 1 OS=Streptomyces coelicolor (strain ATCC BAA-471 / A3(2) / M145) OX=100226 GN=glgB1 PE=3 SV=2	0	81326000	0	94379000	0	0	0	0	0	0	0	0	0	0	0	0	0	0	0	0
Q9RK42	tr|Q9RK42|Q9RK42_STRCO Putative transcriptional regulator OS=Streptomyces coelicolor (strain ATCC BAA-471 / A3(2) / M145) OX=100226 GN=SCO0337 PE=1 SV=1	0	0	0	95096000	0	0	0	0	0	0	0	210040000	0	0	157800000	122510000	0	124060000	0	0
P54895	sp|P54895|ARGC_STRCO N-acetyl-gamma-glutamyl-phosphate reductase OS=Streptomyces coelicolor (strain ATCC BAA-471 / A3(2) / M145) OX=100226 GN=argC PE=3 SV=2	0	0	0	95970000	0	0	0	0	0	0	0	0	0	0	0	0	0	0	0	0
Q9KXM9	tr|Q9KXM9|Q9KXM9_STRCO Putative lipoprotein OS=Streptomyces coelicolor (strain ATCC BAA-471 / A3(2) / M145) OX=100226 GN=SCO4328 PE=4 SV=1	0	0	0	97182000	0	87326000	0	0	0	0	0	124580000	0	0	0	142380000	0	0	148630000	164110000
Q9AD98	tr|Q9AD98|Q9AD98_STRCO Putative ATP/GTP-binding protein OS=Streptomyces coelicolor (strain ATCC BAA-471 / A3(2) / M145) OX=100226 GN=SCO1669 PE=4 SV=1	0	0	0	97805000	0	91512000	0	0	0	0	0	0	0	0	0	0	0	0	0	105890000
Q9X935	tr|Q9X935|Q9X935_STRCO Putative secreted protein OS=Streptomyces coelicolor (strain ATCC BAA-471 / A3(2) / M145) OX=100226 GN=SCO3582 PE=4 SV=1	0	0	0	98309000	0	97742000	0	0	0	0	0	0	0	0	0	0	0	0	128810000	135570000
Q9RK47	tr|Q9RK47|Q9RK47_STRCO Putative transcriptional regulator OS=Streptomyces coelicolor (strain ATCC BAA-471 / A3(2) / M145) OX=100226 GN=SCO0332 PE=1 SV=1	0	0	202190000	101730000	0	0	0	0	0	0	0	0	0	0	0	0	0	0	0	0
Q93JC7	tr|Q93JC7|Q93JC7_STRCO Phenylacetate-coenzyme A ligase OS=Streptomyces coelicolor (strain ATCC BAA-471 / A3(2) / M145) OX=100226 GN=SCO7469 PE=3 SV=1	0	0	0	104950000	81635000	0	0	0	0	0	0	0	0	0	0	0	0	0	0	0
Q9KXT6	tr|Q9KXT6|Q9KXT6_STRCO Uncharacterized protein OS=Streptomyces coelicolor (strain ATCC BAA-471 / A3(2) / M145) OX=100226 GN=SCO4305 PE=4 SV=1	0	0	139230000	108060000	0	0	0	0	0	0	0	97621000	0	0	0	0	0	0	0	0
Q9RDD9	tr|Q9RDD9|Q9RDD9_STRCO Ribosomal RNA small subunit methyltransferase E OS=Streptomyces coelicolor (strain ATCC BAA-471 / A3(2) / M145) OX=100226 GN=SCO2552 PE=3 SV=1	0	0	0	110020000	0	50508000	0	0	0	0	0	0	0	0	0	0	0	0	0	0
Q9L2C3	tr|Q9L2C3|Q9L2C3_STRCO Large Ala/Glu-rich protein OS=Streptomyces coelicolor (strain ATCC BAA-471 / A3(2) / M145) OX=100226 GN=SCO5397 PE=4 SV=1	0	75542000	0	110380000	0	0	0	0	0	0	0	0	0	0	0	0	0	0	0	0
Q9KZU5	tr|Q9KZU5|Q9KZU5_STRCO Putative two-component systen response regulator OS=Streptomyces coelicolor (strain ATCC BAA-471 / A3(2) / M145) OX=100226 GN=SCO4156 PE=4 SV=1	0	0	120860000	115860000	0	0	0	0	0	0	0	0	0	0	0	0	0	0	0	0
Q9KZL9	tr|Q9KZL9|Q9KZL9_STRCO Mannose-6-phosphate isomerase OS=Streptomyces coelicolor (strain ATCC BAA-471 / A3(2) / M145) OX=100226 GN=SCO3025 PE=3 SV=1	0	0	0	115870000	0	0	0	0	0	0	0	0	0	0	0	0	0	0	163710000	192760000
Q9K3S8	sp|Q9K3S8|GAL1_STRCO Galactokinase OS=Streptomyces coelicolor (strain ATCC BAA-471 / A3(2) / M145) OX=100226 GN=galK PE=3 SV=1	0	0	0	119420000	0	0	0	0	0	0	0	188850000	0	146540000	0	221710000	0	175570000	269970000	632290000
Q9RJ63	tr|Q9RJ63|Q9RJ63_STRCO Peptidyl-prolyl cis-trans isomerase OS=Streptomyces coelicolor (strain ATCC BAA-471 / A3(2) / M145) OX=100226 GN=SCO1638 PE=3 SV=1	0	0	0	119680000	123070000	0	0	0	0	0	0	129380000	0	114880000	0	0	0	0	0	188970000
Q9WX27	tr|Q9WX27|Q9WX27_STRCO Putative aminotransferase OS=Streptomyces coelicolor (strain ATCC BAA-471 / A3(2) / M145) OX=100226 GN=SCO3306 PE=4 SV=1	177390000	199990000	0	120050000	145920000	166480000	0	0	0	0	0	0	0	0	0	0	0	0	0	0
Q9L2G2	tr|Q9L2G2|Q9L2G2_STRCO Uncharacterized protein OS=Streptomyces coelicolor (strain ATCC BAA-471 / A3(2) / M145) OX=100226 GN=SCO2521 PE=4 SV=1	0	107440000	0	125550000	0	126900000	0	0	0	0	0	0	0	0	99965000	0	0	0	0	116580000
O86527	tr|O86527|O86527_STRCO Uncharacterized protein OS=Streptomyces coelicolor (strain ATCC BAA-471 / A3(2) / M145) OX=100226 GN=SCO5546 PE=4 SV=1	0	0	0	133190000	0	0	0	0	0	0	0	0	0	0	0	0	0	0	0	239330000
P17211	sp|P17211|RPSW_STRCO RNA polymerase sigma factor WhiG OS=Streptomyces coelicolor (strain ATCC BAA-471 / A3(2) / M145) OX=100226 GN=whiG PE=3 SV=1	0	0	0	136280000	0	0	0	0	0	0	0	0	0	0	0	0	0	0	0	0
Q9RJV3	tr|Q9RJV3|Q9RJV3_STRCO Probable GntR-family regulator (Putative secreted protein) OS=Streptomyces coelicolor (strain ATCC BAA-471 / A3(2) / M145) OX=100226 GN=SCO0357 PE=4 SV=1	0	0	195280000	137990000	0	0	0	0	0	0	0	0	0	0	0	0	0	0	0	0
Q9K4G5	tr|Q9K4G5|Q9K4G5_STRCO DrsE domain-containing protein OS=Streptomyces coelicolor (strain ATCC BAA-471 / A3(2) / M145) OX=100226 GN=SCO4173 PE=4 SV=1	0	0	0	141650000	0	0	0	0	0	0	0	0	0	0	0	170930000	0	0	179030000	478820000
Q9RKY3	tr|Q9RKY3|Q9RKY3_STRCO Amidohydro_3 domain-containing protein OS=Streptomyces coelicolor (strain ATCC BAA-471 / A3(2) / M145) OX=100226 GN=SCO1424 PE=4 SV=1	0	0	0	148000000	0	0	0	0	0	0	0	0	0	0	0	0	0	0	0	75698000
Q9KXI2	tr|Q9KXI2|Q9KXI2_STRCO Putative O-methyltransferase OS=Streptomyces coelicolor (strain ATCC BAA-471 / A3(2) / M145) OX=100226 GN=SCO2338 PE=4 SV=1	0	0	0	153820000	0	0	0	0	0	0	0	0	0	0	0	0	0	0	0	309840000
Q9L0M4	sp|Q9L0M4|Y4636_STRCO UPF0336 protein SCO4636 OS=Streptomyces coelicolor (strain ATCC BAA-471 / A3(2) / M145) OX=100226 GN=SCO4636 PE=3 SV=1	0	0	0	155660000	0	0	0	0	0	0	0	314720000	0	347990000	0	265950000	0	257380000	0	432720000
Q9L2C2	tr|Q9L2C2|Q9L2C2_STRCO Uncharacterized protein OS=Streptomyces coelicolor (strain ATCC BAA-471 / A3(2) / M145) OX=100226 GN=SCO5398 PE=1 SV=1	0	126410000	0	156370000	0	0	0	0	0	0	0	0	0	221020000	0	0	0	0	0	322230000
Q9L082	sp|Q9L082|Y2771_STRCO Uncharacterized phosphatase SCO2771 OS=Streptomyces coelicolor (strain ATCC BAA-471 / A3(2) / M145) OX=100226 GN=SCO2771 PE=1 SV=1	0	110740000	0	164480000	0	0	0	0	0	0	0	161550000	157620000	0	0	146710000	0	0	270530000	284030000
O50533	sp|O50533|CPFC_STRCO Coproporphyrin III ferrochelatase OS=Streptomyces coelicolor (strain ATCC BAA-471 / A3(2) / M145) OX=100226 GN=cpfC PE=3 SV=1	0	0	0	174290000	0	0	0	0	0	0	0	292790000	0	241840000	0	322840000	0	296440000	283660000	486380000
Q9RKT6;Q9KZB5	tr|Q9RKT6|Q9RKT6_STRCO Putative transcriptional regulator OS=Streptomyces coelicolor (strain ATCC BAA-471 / A3(2) / M145) OX=100226 GN=SCO6256 PE=1 SV=1	236470000	282470000	0	183830000	0	147500000	0	0	0	0	0	0	0	0	0	0	0	0	0	0
Q9F387	tr|Q9F387|Q9F387_STRCO Putative oxidoreductase OS=Streptomyces coelicolor (strain ATCC BAA-471 / A3(2) / M145) OX=100226 GN=SCO7588 PE=4 SV=1	0	0	0	184250000	0	0	0	0	0	0	297630000	244450000	273620000	238330000	0	295030000	278680000	0	372750000	677630000
Q9X8R4	tr|Q9X8R4|Q9X8R4_STRCO Uncharacterized protein OS=Streptomyces coelicolor (strain ATCC BAA-471 / A3(2) / M145) OX=100226 GN=SCO3647 PE=4 SV=1	0	146060000	0	188930000	0	91731000	0	0	0	0	275280000	478620000	271470000	415320000	201860000	353560000	326540000	320130000	311930000	610490000
Q9L206	tr|Q9L206|Q9L206_STRCO Putative sugar-phosphate isomerase OS=Streptomyces coelicolor (strain ATCC BAA-471 / A3(2) / M145) OX=100226 GN=SCO2627 PE=3 SV=1	0	0	145470000	210830000	0	0	0	0	0	0	388560000	563240000	364260000	501340000	309820000	577680000	409350000	406930000	463050000	825320000
Q9S225	tr|Q9S225|Q9S225_STRCO Uncharacterized protein OS=Streptomyces coelicolor (strain ATCC BAA-471 / A3(2) / M145) OX=100226 GN=SCO1775 PE=4 SV=1	0	0	0	276730000	0	222500000	0	0	0	0	335040000	279890000	0	0	306700000	277620000	0	0	315430000	465610000
Q9X7X0	tr|Q9X7X0|Q9X7X0_STRCO Putative transcriptional regulator OS=Streptomyces coelicolor (strain ATCC BAA-471 / A3(2) / M145) OX=100226 GN=SCO6775 PE=4 SV=1	509880000	886490000	271610000	312090000	598160000	1240000000	0	0	0	0	392500000	355420000	270940000	0	881260000	677080000	1020000000	852370000	0	0
Q9RL56	tr|Q9RL56|Q9RL56_STRCO Putative tetR family transcriptional regulator OS=Streptomyces coelicolor (strain ATCC BAA-471 / A3(2) / M145) OX=100226 GN=SCO0430 PE=4 SV=1	0	0	844870000	663120000	0	0	0	0	0	0	0	0	0	0	0	0	0	0	0	0
Q7AKP3	tr|Q7AKP3|Q7AKP3_STRCO Putative transcriptional regulator OS=Streptomyces coelicolor (strain ATCC BAA-471 / A3(2) / M145) OX=100226 GN=SCO2209 PE=4 SV=1	0	0	1134700000	758500000	0	0	0	0	0	0	575350000	514530000	0	0	0	0	0	0	0	0
Q9RJB8	tr|Q9RJB8|Q9RJB8_STRCO Putative TetR-family transcriptional regulator OS=Streptomyces coelicolor (strain ATCC BAA-471 / A3(2) / M145) OX=100226 GN=SCO0646 PE=4 SV=1	0	132490000	1229900000	2189100000	282310000	704670000	0	0	0	0	0	0	0	0	0	0	0	0	0	0
Q9EWK8	tr|Q9EWK8|Q9EWK8_STRCO Putative transcriptional regulator OS=Streptomyces coelicolor (strain ATCC BAA-471 / A3(2) / M145) OX=100226 GN=SCO7785 PE=4 SV=1	0	0	1335100000	2277300000	0	0	0	0	0	0	0	0	0	0	0	0	0	0	0	0
Q9L1U8	tr|Q9L1U8|Q9L1U8_STRCO Putative sugar transporter sugar-binding protein OS=Streptomyces coelicolor (strain ATCC BAA-471 / A3(2) / M145) OX=100226 GN=SCO2946 PE=4 SV=1	0	0	0	3113500000	0	0	0	0	0	0	0	0	0	0	0	0	0	0	0	0
Q8CJV5	tr|Q8CJV5|Q8CJV5_STRCO E1-alpha branched-chain alpha keto acid dehydrogenase OS=Streptomyces coelicolor (strain ATCC BAA-471 / A3(2) / M145) OX=100226 GN=SCO3831 PE=4 SV=1	0	0	0	0	0	0	42431000	0	0	0	0	0	0	0	0	0	0	0	0	0
Q93IX0	tr|Q93IX0|Q93IX0_STRCO Putative exonuclease OS=Streptomyces coelicolor (strain ATCC BAA-471 / A3(2) / M145) OX=100226 GN=SCO1300 PE=4 SV=1	0	0	0	0	0	0	45405000	0	0	0	0	0	0	0	0	0	0	0	0	0
Q9EWU1	tr|Q9EWU1|Q9EWU1_STRCO Putative_PNPOx domain-containing protein OS=Streptomyces coelicolor (strain ATCC BAA-471 / A3(2) / M145) OX=100226 GN=SCO0730 PE=4 SV=1	0	0	0	0	0	0	48024000	0	0	0	0	0	0	0	0	0	0	0	0	0
Q9EWE9	tr|Q9EWE9|Q9EWE9_STRCO Putative regulatory protein OS=Streptomyces coelicolor (strain ATCC BAA-471 / A3(2) / M145) OX=100226 GN=SCO4942 PE=1 SV=1	0	0	0	0	0	0	73210000	0	0	0	0	0	0	0	0	0	0	0	0	0
Q9R422	tr|Q9R422|Q9R422_STRCO Putative anti-sigma factor kinase OS=Streptomyces coelicolor (strain ATCC BAA-471 / A3(2) / M145) OX=100226 GN=rsbA PE=4 SV=1	0	0	0	0	0	0	78518000	0	0	0	0	0	0	0	0	0	0	0	0	0
Q9EWW7	tr|Q9EWW7|Q9EWW7_STRCO Putative transferase OS=Streptomyces coelicolor (strain ATCC BAA-471 / A3(2) / M145) OX=100226 GN=SCO1759 PE=4 SV=1	0	0	0	0	0	67145000	81005000	0	0	0	0	0	0	0	0	0	0	0	64913000	74042000
Q9ZBF2	tr|Q9ZBF2|Q9ZBF2_STRCO Putative ADA-like regulatory protein OS=Streptomyces coelicolor (strain ATCC BAA-471 / A3(2) / M145) OX=100226 GN=SCO6461 PE=4 SV=1	921420000	132110000	0	0	11531000000	4979600000	87722000	0	0	0	0	0	5760800000	442450000	0	0	0	0	0	0
Q9KYZ2	tr|Q9KYZ2|Q9KYZ2_STRCO Aminotransferase OS=Streptomyces coelicolor (strain ATCC BAA-471 / A3(2) / M145) OX=100226 GN=SCO7537 PE=3 SV=1	0	0	0	0	0	0	93673000	0	0	0	0	0	0	0	0	0	0	0	0	0
Q9KZI2	tr|Q9KZI2|Q9KZI2_STRCO DUF2236 domain-containing protein OS=Streptomyces coelicolor (strain ATCC BAA-471 / A3(2) / M145) OX=100226 GN=SCO1163 PE=4 SV=1	0	67914000	76719000	0	0	0	94173000	0	0	0	0	0	0	0	0	0	0	0	0	0
Q9RD19	tr|Q9RD19|Q9RD19_STRCO Putative DNA-binding protein OS=Streptomyces coelicolor (strain ATCC BAA-471 / A3(2) / M145) OX=100226 GN=SCO0891 PE=4 SV=1	0	0	0	0	0	0	98397000	0	0	0	0	0	0	0	0	0	0	0	0	0
Q9L1I4	sp|Q9L1I4|Y2592_STRCO Exopolysaccharide phosphotransferase SCO2592 OS=Streptomyces coelicolor (strain ATCC BAA-471 / A3(2) / M145) OX=100226 GN=SCO2592 PE=3 SV=1	0	0	118130000	0	113760000	0	111300000	0	0	0	0	0	0	0	0	0	0	0	0	0
Q9F3D3	tr|Q9F3D3|Q9F3D3_STRCO Putative tetR-family regulatory protein OS=Streptomyces coelicolor (strain ATCC BAA-471 / A3(2) / M145) OX=100226 GN=SCO7624 PE=4 SV=1	0	0	0	0	288750000	447610000	111410000	0	0	0	0	0	0	0	0	0	0	0	0	0
Q9KYX2	tr|Q9KYX2|Q9KYX2_STRCO Ribosome hibernation promoting factor OS=Streptomyces coelicolor (strain ATCC BAA-471 / A3(2) / M145) OX=100226 GN=hpf PE=3 SV=1	0	0	0	0	0	0	120010000	0	0	0	0	0	0	0	0	0	0	0	0	0
Q9L0L6	sp|Q9L0L6|ADDL_STRCO Putative adenosine/adenine deaminase OS=Streptomyces coelicolor (strain ATCC BAA-471 / A3(2) / M145) OX=100226 GN=SCO4644 PE=3 SV=1	0	0	0	0	110990000	0	121060000	0	0	0	0	0	0	0	0	0	0	0	0	0
Q9X8L5	tr|Q9X8L5|Q9X8L5_STRCO DNA repair protein RadA OS=Streptomyces coelicolor (strain ATCC BAA-471 / A3(2) / M145) OX=100226 GN=radA PE=3 SV=1	0	0	0	0	0	0	126100000	0	0	0	0	0	0	0	0	0	0	0	0	0
Q8CJM5	tr|Q8CJM5|Q8CJM5_STRCO Putative ROK family protein OS=Streptomyces coelicolor (strain ATCC BAA-471 / A3(2) / M145) OX=100226 GN=SCO6566 PE=3 SV=1	140530000	77778000	129390000	79748000	102860000	88313000	127250000	0	0	0	0	0	0	0	0	0	0	0	0	0
P66470	sp|P66470|RS181_STRCO 30S ribosomal protein S18 1 OS=Streptomyces coelicolor (strain ATCC BAA-471 / A3(2) / M145) OX=100226 GN=rpsR1 PE=3 SV=1	0	0	0	0	0	0	130250000	0	0	0	0	0	0	0	0	0	0	0	247900000	128910000
P72403	sp|P72403|RS11_STRCO 30S ribosomal protein S11 OS=Streptomyces coelicolor (strain ATCC BAA-471 / A3(2) / M145) OX=100226 GN=rpsK PE=3 SV=2	0	0	212990000	0	0	0	149760000	0	0	0	531710000	0	219880000	0	158890000	0	169870000	0	0	0
Q9L0I1	tr|Q9L0I1|Q9L0I1_STRCO Putative serine/threonine protein kinase OS=Streptomyces coelicolor (strain ATCC BAA-471 / A3(2) / M145) OX=100226 GN=SCO4776 PE=4 SV=1	0	66087000	0	0	0	67665000	153040000	0	0	0	0	0	0	0	0	0	0	0	0	0
Q8CJX7	tr|Q8CJX7|Q8CJX7_STRCO Putative oxidoreductase OS=Streptomyces coelicolor (strain ATCC BAA-471 / A3(2) / M145) OX=100226 GN=SCO3092 PE=4 SV=1	0	0	110770000	0	0	0	153440000	0	0	0	0	0	0	0	0	0	0	0	0	0
Q9F381	tr|Q9F381|Q9F381_STRCO Uncharacterized protein OS=Streptomyces coelicolor (strain ATCC BAA-471 / A3(2) / M145) OX=100226 GN=SCO4407 PE=4 SV=1	1281500000	449050000	237730000	0	0	148290000	155260000	0	0	0	0	0	161520000	0	352390000	136950000	386620000	0	0	0
Q9L233	sp|Q9L233|TDH_STRCO L-threonine 3-dehydrogenase OS=Streptomyces coelicolor (strain ATCC BAA-471 / A3(2) / M145) OX=100226 GN=tdh PE=3 SV=1	0	0	94766000	0	0	0	162500000	0	0	0	0	0	0	0	0	0	0	0	0	0
Q9L1I3	tr|Q9L1I3|Q9L1I3_STRCO Uncharacterized protein OS=Streptomyces coelicolor (strain ATCC BAA-471 / A3(2) / M145) OX=100226 GN=SCO2593 PE=4 SV=1	0	0	152860000	0	140070000	0	171150000	0	0	0	0	0	0	0	0	0	0	0	0	0
Q8CJN6	tr|Q8CJN6|Q8CJN6_STRCO Putative type I polyketide synthase OS=Streptomyces coelicolor (strain ATCC BAA-471 / A3(2) / M145) OX=100226 GN=SCO6275 PE=4 SV=1	244570000	0	214230000	0	154150000	0	176260000	0	0	0	0	0	0	0	0	0	0	0	0	0
Q9EX54	tr|Q9EX54|Q9EX54_STRCO Putative type I polyketide synthase OS=Streptomyces coelicolor (strain ATCC BAA-471 / A3(2) / M145) OX=100226 GN=SCO6273 PE=4 SV=1	0	0	228260000	0	188070000	0	188780000	0	0	0	0	0	0	0	0	0	0	0	0	0
Q9EX15	tr|Q9EX15|Q9EX15_STRCO Uncharacterized protein OS=Streptomyces coelicolor (strain ATCC BAA-471 / A3(2) / M145) OX=100226 GN=SCO1111 PE=4 SV=1	0	0	0	0	0	0	207140000	0	0	0	0	0	0	0	0	0	0	0	0	0
Q9S229	tr|Q9S229|Q9S229_STRCO Uncharacterized protein OS=Streptomyces coelicolor (strain ATCC BAA-471 / A3(2) / M145) OX=100226 GN=SCO1771 PE=4 SV=1	245150000	0	0	0	277050000	174550000	240330000	0	0	0	0	191900000	0	184120000	0	0	0	0	0	0
Q9XA05	tr|Q9XA05|Q9XA05_STRCO Putative DNA-binding protein OS=Streptomyces coelicolor (strain ATCC BAA-471 / A3(2) / M145) OX=100226 GN=SCO3859 PE=4 SV=1	9130500000	2247900000	1310700000	738800000	426420000	371250000	269700000	0	0	0	2301100000	1523300000	110730000000	33055000000	1828700000	1065600000	507040000	84812000	530010000	355660000
Q8CK06	tr|Q8CK06|Q8CK06_STRCO Putative oxidoreductase OS=Streptomyces coelicolor (strain ATCC BAA-471 / A3(2) / M145) OX=100226 GN=SCO2107 PE=4 SV=1	261400000	0	263240000	0	190730000	0	286660000	0	0	0	214130000	180600000	194450000	0	363700000	336600000	0	0	0	0
Q9RKY8	tr|Q9RKY8|Q9RKY8_STRCO Putative TetR-family transcriptional regulator OS=Streptomyces coelicolor (strain ATCC BAA-471 / A3(2) / M145) OX=100226 GN=SCO1430 PE=4 SV=1	482880000	0	439670000	0	251850000	287240000	308460000	0	0	0	704360000	1583400000	0	332600000	182960000	352290000	0	0	0	0
Q9RDL3;Q9ACZ1	tr|Q9RDL3|Q9RDL3_STRCO Putative oxidoreductase OS=Streptomyces coelicolor (strain ATCC BAA-471 / A3(2) / M145) OX=100226 GN=SCO2573 PE=3 SV=1	267430000	0	344300000	0	307120000	0	371870000	0	0	0	0	0	0	0	0	0	0	0	0	0
Q9L2I4	tr|Q9L2I4|Q9L2I4_STRCO Putative transport ATPase OS=Streptomyces coelicolor (strain ATCC BAA-471 / A3(2) / M145) OX=100226 GN=SCO2499 PE=4 SV=1	0	0	0	0	0	0	386800000	0	0	0	0	0	0	0	0	0	0	0	0	0
Q7AKQ4	sp|Q7AKQ4|PUP_STRCO Prokaryotic ubiquitin-like protein Pup OS=Streptomyces coelicolor (strain ATCC BAA-471 / A3(2) / M145) OX=100226 GN=pup PE=3 SV=1	0	376720000	0	357750000	0	330660000	475940000	0	0	0	0	0	0	0	0	0	0	0	0	0
Q93IX9	tr|Q93IX9|Q93IX9_STRCO Uncharacterized protein OS=Streptomyces coelicolor (strain ATCC BAA-471 / A3(2) / M145) OX=100226 GN=SCO1291 PE=4 SV=1	0	0	521700000	0	621200000	0	478460000	0	0	0	0	0	0	0	0	0	0	0	0	0
Q9EX53	tr|Q9EX53|Q9EX53_STRCO Putative type I polyketide synthase OS=Streptomyces coelicolor (strain ATCC BAA-471 / A3(2) / M145) OX=100226 GN=SCO6274 PE=4 SV=1	480030000	0	560540000	0	504800000	0	499420000	0	0	0	0	0	0	0	0	0	0	0	0	0
Q9AJZ4	tr|Q9AJZ4|Q9AJZ4_STRCO Uncharacterized protein OS=Streptomyces coelicolor (strain ATCC BAA-471 / A3(2) / M145) OX=100226 GN=SCO7734 PE=4 SV=1	349290000	0	295760000	0	394340000	0	632060000	0	0	0	357860000	0	0	0	302630000	0	649910000	0	0	0
Q9X871	tr|Q9X871|Q9X871_STRCO Putative integral membrane protein OS=Streptomyces coelicolor (strain ATCC BAA-471 / A3(2) / M145) OX=100226 GN=SCO3515 PE=3 SV=1	0	0	0	0	0	0	2401700000	0	0	0	0	0	955200000	0	0	0	0	0	0	0
O88031	tr|O88031|O88031_STRCO Putative DNA-binding protein OS=Streptomyces coelicolor (strain ATCC BAA-471 / A3(2) / M145) OX=100226 GN=SCO6675 PE=4 SV=1	0	0	0	0	0	0	21252000000	0	0	0	0	0	0	0	0	0	0	0	0	0
Q9X903	tr|Q9X903|Q9X903_STRCO Carbonic anhydrase OS=Streptomyces coelicolor (strain ATCC BAA-471 / A3(2) / M145) OX=100226 GN=SCO3721 PE=3 SV=1	0	0	0	0	0	0	0	8957400	0	0	0	0	0	0	0	0	0	0	0	0
Q93J74	tr|Q93J74|Q93J74_STRCO Putative decarboxylase OS=Streptomyces coelicolor (strain ATCC BAA-471 / A3(2) / M145) OX=100226 GN=SCO2823 PE=4 SV=1	0	0	0	0	0	0	0	13426000	0	0	0	0	0	0	0	0	0	0	0	0
Q9RCZ9	tr|Q9RCZ9|Q9RCZ9_STRCO Gamma-glutamyl-hercynylcysteine sulfoxide hydrolase OS=Streptomyces coelicolor (strain ATCC BAA-471 / A3(2) / M145) OX=100226 GN=egtC PE=3 SV=1	0	0	0	0	0	0	0	15077000	0	0	0	0	0	0	0	0	0	0	0	0
Q9F371	tr|Q9F371|Q9F371_STRCO Putative acetyltransferase OS=Streptomyces coelicolor (strain ATCC BAA-471 / A3(2) / M145) OX=100226 GN=SCO4417 PE=4 SV=1	0	0	0	0	0	0	0	15388000	0	0	0	0	0	0	0	0	0	0	0	0
Q9K3V1	sp|Q9K3V1|Y4393_STRCO UPF0309 protein SCO4393 OS=Streptomyces coelicolor (strain ATCC BAA-471 / A3(2) / M145) OX=100226 GN=SCO4393 PE=3 SV=1	0	0	0	0	0	0	0	18193000	0	0	0	0	0	0	0	0	0	0	0	0
Q9FCK4	tr|Q9FCK4|Q9FCK4_STRCO DNA helicase OS=Streptomyces coelicolor (strain ATCC BAA-471 / A3(2) / M145) OX=100226 GN=SCO5184 PE=4 SV=1	0	0	0	0	0	0	0	18239000	0	0	0	0	0	0	0	0	0	0	0	0
Q9X825	tr|Q9X825|Q9X825_STRCO Putative hydrolase OS=Streptomyces coelicolor (strain ATCC BAA-471 / A3(2) / M145) OX=100226 GN=SCO6058 PE=4 SV=1	0	0	0	0	0	0	0	18553000	0	0	0	0	0	0	0	0	0	0	0	0
Q9ZBS1	tr|Q9ZBS1|Q9ZBS1_STRCO Putative acyltransferase OS=Streptomyces coelicolor (strain ATCC BAA-471 / A3(2) / M145) OX=100226 GN=SCO5558 PE=4 SV=1	0	0	0	0	0	0	0	18720000	0	0	0	0	0	0	0	0	0	0	0	0
Q9X8U9	tr|Q9X8U9|Q9X8U9_STRCO Uncharacterized protein OS=Streptomyces coelicolor (strain ATCC BAA-471 / A3(2) / M145) OX=100226 GN=SCO3913 PE=4 SV=1	0	0	0	0	0	0	0	18932000	0	0	0	0	0	0	0	0	0	0	0	0
Q9L245	tr|Q9L245|Q9L245_STRCO 4HBT domain-containing protein OS=Streptomyces coelicolor (strain ATCC BAA-471 / A3(2) / M145) OX=100226 GN=SCO2676 PE=4 SV=1	0	0	0	0	0	0	0	20203000	0	0	0	0	0	0	0	0	0	0	0	0
Q9K3X3	tr|Q9K3X3|Q9K3X3_STRCO Uncharacterized protein OS=Streptomyces coelicolor (strain ATCC BAA-471 / A3(2) / M145) OX=100226 GN=SCO4371 PE=4 SV=1	0	0	0	0	0	0	0	20361000	0	0	0	0	0	0	0	0	0	0	0	0
Q9K3Y5	tr|Q9K3Y5|Q9K3Y5_STRCO Uncharacterized protein OS=Streptomyces coelicolor (strain ATCC BAA-471 / A3(2) / M145) OX=100226 GN=SCO1348 PE=4 SV=1	0	0	0	0	0	0	0	21152000	0	0	0	0	0	0	0	0	0	0	0	0
Q9Z4Z3	tr|Q9Z4Z3|Q9Z4Z3_STRCO AP_endonuc_2 domain-containing protein OS=Streptomyces coelicolor (strain ATCC BAA-471 / A3(2) / M145) OX=100226 GN=SCO3238 PE=4 SV=1	0	0	0	0	0	0	0	21425000	0	0	0	0	0	0	0	0	0	0	0	0
Q9XA28	tr|Q9XA28|Q9XA28_STRCO Putative rRNA methylase OS=Streptomyces coelicolor (strain ATCC BAA-471 / A3(2) / M145) OX=100226 GN=SCO3836 PE=4 SV=1	0	0	0	0	0	0	0	21481000	0	0	0	0	0	0	0	0	0	0	0	0
Q9RDI1	sp|Q9RDI1|RBSA2_STRCO Ribose import ATP-binding protein RbsA 2 OS=Streptomyces coelicolor (strain ATCC BAA-471 / A3(2) / M145) OX=100226 GN=rbsA2 PE=3 SV=1	0	0	0	0	0	0	0	21669000	0	0	0	0	0	0	0	0	0	0	0	0
Q8CJP1	tr|Q8CJP1|Q8CJP1_STRCO Putative transferase OS=Streptomyces coelicolor (strain ATCC BAA-471 / A3(2) / M145) OX=100226 GN=SCO6137 PE=4 SV=1	0	0	0	0	0	0	0	22265000	0	0	0	0	0	0	0	0	0	0	0	0
Q9F336	tr|Q9F336|Q9F336_STRCO N-acetyltransferase domain-containing protein OS=Streptomyces coelicolor (strain ATCC BAA-471 / A3(2) / M145) OX=100226 GN=SCO5134 PE=4 SV=1	0	0	0	0	0	0	0	23285000	0	0	0	0	0	0	0	0	0	0	0	0
Q9KZN3;Q9KZI8	tr|Q9KZN3|Q9KZN3_STRCO Putative ATP/GTP-binding protein OS=Streptomyces coelicolor (strain ATCC BAA-471 / A3(2) / M145) OX=100226 GN=SCO1399 PE=3 SV=1;tr|Q9KZI8|Q9KZI8_STRCO Putative ATP/GTP binding protein OS=Streptomyces coelicolor (strain ATCC BAA-471 /	0	0	0	0	0	0	0	24420000	0	0	0	0	0	0	0	0	0	0	0	0
Q9F337	tr|Q9F337|Q9F337_STRCO Uncharacterized protein OS=Streptomyces coelicolor (strain ATCC BAA-471 / A3(2) / M145) OX=100226 GN=SCO5133 PE=3 SV=1	0	0	0	0	0	0	0	24590000	0	0	0	0	0	0	0	0	0	0	0	0
Q9F2Y8	tr|Q9F2Y8|Q9F2Y8_STRCO Putative ABC transport system ATP-binding protein OS=Streptomyces coelicolor (strain ATCC BAA-471 / A3(2) / M145) OX=100226 GN=SCO4359 PE=4 SV=1	0	0	0	0	0	0	0	24758000	0	0	0	0	0	0	0	0	0	0	0	0
Q9L067	tr|Q9L067|Q9L067_STRCO Uncharacterized protein OS=Streptomyces coelicolor (strain ATCC BAA-471 / A3(2) / M145) OX=100226 GN=SCO2787 PE=4 SV=1	0	0	0	0	0	0	0	24917000	0	0	0	0	0	0	0	0	0	0	0	0
Q9KYV5	tr|Q9KYV5|Q9KYV5_STRCO Large-conductance mechanosensitive channel OS=Streptomyces coelicolor (strain ATCC BAA-471 / A3(2) / M145) OX=100226 GN=mscL PE=3 SV=1	0	0	0	0	0	0	0	25137000	0	0	0	0	0	0	0	0	0	0	0	0
Q9AJX4	tr|Q9AJX4|Q9AJX4_STRCO Putative oxidoreductase OS=Streptomyces coelicolor (strain ATCC BAA-471 / A3(2) / M145) OX=100226 GN=SCO1803 PE=3 SV=1	0	0	0	0	0	0	0	25460000	0	0	0	0	0	0	0	0	0	0	0	0
Q9AK89	tr|Q9AK89|Q9AK89_STRCO Uncharacterized protein OS=Streptomyces coelicolor (strain ATCC BAA-471 / A3(2) / M145) OX=100226 GN=SCO1373 PE=4 SV=1	0	0	0	0	0	0	0	25750000	0	0	0	0	0	0	0	0	0	0	0	0
Q7AKN8	tr|Q7AKN8|Q7AKN8_STRCO Acyl carrier protein OS=Streptomyces coelicolor (strain ATCC BAA-471 / A3(2) / M145) OX=100226 GN=acpP PE=3 SV=1	0	0	0	0	0	0	0	26080000	0	0	0	0	0	0	0	0	0	0	0	0
Q9L0G4	tr|Q9L0G4|Q9L0G4_STRCO Uncharacterized protein OS=Streptomyces coelicolor (strain ATCC BAA-471 / A3(2) / M145) OX=100226 GN=SCO4678 PE=4 SV=1	0	0	0	0	0	0	0	27190000	0	0	0	0	0	0	0	0	0	0	0	0
Q93JC5	tr|Q93JC5|Q93JC5_STRCO Putative phenylacetic acid degradation protein PaaA OS=Streptomyces coelicolor (strain ATCC BAA-471 / A3(2) / M145) OX=100226 GN=SCO7471 PE=4 SV=1	0	0	0	0	0	0	0	27224000	0	0	0	0	0	0	0	0	0	0	0	0
Q9XAE0	tr|Q9XAE0|Q9XAE0_STRCO Uncharacterized protein OS=Streptomyces coelicolor (strain ATCC BAA-471 / A3(2) / M145) OX=100226 GN=SCO5291 PE=4 SV=1	0	0	0	0	0	0	0	27407000	0	0	0	0	0	0	0	0	0	0	0	0
Q9RJL9	tr|Q9RJL9|Q9RJL9_STRCO Integral membrane protein OS=Streptomyces coelicolor (strain ATCC BAA-471 / A3(2) / M145) OX=100226 GN=SCO0513 PE=3 SV=1	0	0	0	0	0	0	0	27570000	0	0	0	0	0	0	0	0	0	0	0	0
Q9KYS0	sp|Q9KYS0|Y5695_STRCO Putative zinc metalloprotease SCO5695 OS=Streptomyces coelicolor (strain ATCC BAA-471 / A3(2) / M145) OX=100226 GN=SCO5695 PE=3 SV=1	0	0	0	0	0	0	0	27929000	0	0	0	0	0	0	0	0	0	0	0	0
Q9FBP2	tr|Q9FBP2|Q9FBP2_STRCO Putative ABC transporter ATP-binding protein OS=Streptomyces coelicolor (strain ATCC BAA-471 / A3(2) / M145) OX=100226 GN=SCO5035 PE=4 SV=1	0	0	0	0	0	0	0	28054000	0	0	0	0	0	0	0	0	0	0	0	0
Q9RDD1	tr|Q9RDD1|Q9RDD1_STRCO Uncharacterized protein OS=Streptomyces coelicolor (strain ATCC BAA-471 / A3(2) / M145) OX=100226 GN=SCO2560 PE=4 SV=1	0	0	0	0	0	0	0	28368000	0	0	0	0	0	0	0	0	0	0	0	0
Q9F2X1	tr|Q9F2X1|Q9F2X1_STRCO Uncharacterized protein OS=Streptomyces coelicolor (strain ATCC BAA-471 / A3(2) / M145) OX=100226 GN=SCO4590 PE=4 SV=1	0	0	0	0	0	0	0	28843000	0	0	0	0	0	0	0	0	0	0	0	0
Q9K4E2	tr|Q9K4E2|Q9K4E2_STRCO Uncharacterized protein OS=Streptomyces coelicolor (strain ATCC BAA-471 / A3(2) / M145) OX=100226 GN=SCO5362 PE=4 SV=1	0	0	0	0	0	0	0	28884000	0	0	0	0	0	0	0	0	0	0	0	0
Q9KXU0	tr|Q9KXU0|Q9KXU0_STRCO Putative DNA-binding protein OS=Streptomyces coelicolor (strain ATCC BAA-471 / A3(2) / M145) OX=100226 GN=SCO4301 PE=4 SV=1	0	0	0	0	0	0	0	30005000	0	0	0	0	0	0	0	0	0	0	0	0
O88012	tr|O88012|O88012_STRCO Uncharacterized protein OS=Streptomyces coelicolor (strain ATCC BAA-471 / A3(2) / M145) OX=100226 GN=SCO6656 PE=4 SV=1	0	0	0	0	0	0	0	30046000	0	0	0	0	0	0	0	0	0	0	0	0
Q9ADA2	tr|Q9ADA2|Q9ADA2_STRCO Uncharacterized protein OS=Streptomyces coelicolor (strain ATCC BAA-471 / A3(2) / M145) OX=100226 GN=SCO1665 PE=4 SV=1	0	0	0	0	0	0	0	30388000	0	0	0	0	0	0	0	0	0	0	0	0
P0A4I7	sp|P0A4I7|CUTS_STRCO Sensor protein CutS OS=Streptomyces coelicolor (strain ATCC BAA-471 / A3(2) / M145) OX=100226 GN=cutS PE=3 SV=1	0	0	0	0	0	0	0	30488000	0	0	0	0	0	0	0	0	0	0	0	0
Q9K402	tr|Q9K402|Q9K402_STRCO Putative multi-domain regulatory protein OS=Streptomyces coelicolor (strain ATCC BAA-471 / A3(2) / M145) OX=100226 GN=SCO1331 PE=4 SV=1	0	0	0	0	0	0	0	30832000	0	0	0	0	0	0	0	0	0	0	0	0
Q9F3K9	tr|Q9F3K9|Q9F3K9_STRCO Uncharacterized protein OS=Streptomyces coelicolor (strain ATCC BAA-471 / A3(2) / M145) OX=100226 GN=SCO5256 PE=4 SV=1	0	0	0	0	0	0	0	31273000	0	0	0	0	0	0	0	0	0	0	0	0
Q9X8V8	tr|Q9X8V8|Q9X8V8_STRCO Putative integral membrane protein OS=Streptomyces coelicolor (strain ATCC BAA-471 / A3(2) / M145) OX=100226 GN=SCO3676 PE=4 SV=1	0	0	0	0	0	0	0	32243000	0	0	0	0	0	0	0	0	0	0	0	0
Q9ZEP3	sp|Q9ZEP3|CSEC_STRCO Sensor protein CseC OS=Streptomyces coelicolor (strain ATCC BAA-471 / A3(2) / M145) OX=100226 GN=cseC PE=1 SV=1	0	0	0	0	0	0	0	32528000	0	0	0	0	0	0	0	0	0	0	0	0
Q9X8N6	sp|Q9X8N6|COAX_STRCO Type III pantothenate kinase OS=Streptomyces coelicolor (strain ATCC BAA-471 / A3(2) / M145) OX=100226 GN=coaX PE=3 SV=1	0	0	0	0	0	0	0	33627000	0	0	0	0	0	0	0	0	0	0	0	0
Q9X7P9	tr|Q9X7P9|Q9X7P9_STRCO Putative transcriptional accessory protein OS=Streptomyces coelicolor (strain ATCC BAA-471 / A3(2) / M145) OX=100226 GN=SCO6743 PE=4 SV=1	0	0	0	0	0	0	0	33932000	0	0	0	0	0	0	0	0	0	0	0	0
Q9AK21	tr|Q9AK21|Q9AK21_STRCO Putative lipoprotein OS=Streptomyces coelicolor (strain ATCC BAA-471 / A3(2) / M145) OX=100226 GN=SCO4905 PE=4 SV=1	0	0	0	0	0	0	0	36584000	0	0	0	0	0	0	0	0	0	0	0	0
Q9XA45	tr|Q9XA45|Q9XA45_STRCO Uncharacterized protein OS=Streptomyces coelicolor (strain ATCC BAA-471 / A3(2) / M145) OX=100226 GN=SCO3568 PE=4 SV=1	0	0	0	0	0	0	0	37509000	0	0	0	0	0	0	0	0	0	0	0	0
Q9L0Y9	tr|Q9L0Y9|Q9L0Y9_STRCO Uncharacterized protein OS=Streptomyces coelicolor (strain ATCC BAA-471 / A3(2) / M145) OX=100226 GN=SCO1470 PE=4 SV=1	0	0	0	0	0	0	0	38101000	0	0	0	0	0	0	0	0	0	0	0	0
Q9L0R8	tr|Q9L0R8|Q9L0R8_STRCO T2SP_E domain-containing protein OS=Streptomyces coelicolor (strain ATCC BAA-471 / A3(2) / M145) OX=100226 GN=SCO4526 PE=3 SV=1	0	0	0	0	0	0	0	39657000	0	0	0	0	0	0	0	0	0	0	0	0
Q9KZC7	tr|Q9KZC7|Q9KZC7_STRCO Putative glutamine synthetase OS=Streptomyces coelicolor (strain ATCC BAA-471 / A3(2) / M145) OX=100226 GN=SCO6962 PE=3 SV=1	0	0	0	0	0	0	0	42144000	0	0	0	0	0	0	0	0	0	0	0	0
Q9RK32	tr|Q9RK32|Q9RK32_STRCO Uncharacterized protein OS=Streptomyces coelicolor (strain ATCC BAA-471 / A3(2) / M145) OX=100226 GN=SCO0684 PE=4 SV=1	0	59950000	0	0	0	0	0	42623000	0	0	0	0	0	0	0	0	0	0	0	0
Q9KY92	tr|Q9KY92|Q9KY92_STRCO Putative integral membrane protein OS=Streptomyces coelicolor (strain ATCC BAA-471 / A3(2) / M145) OX=100226 GN=SCO5010 PE=4 SV=1	0	0	0	0	0	0	0	42642000	0	0	0	0	0	0	0	0	0	0	0	0
Q9F3F7	tr|Q9F3F7|Q9F3F7_STRCO Putative lipoprotein OS=Streptomyces coelicolor (strain ATCC BAA-471 / A3(2) / M145) OX=100226 GN=SCO4546 PE=4 SV=1	0	0	0	0	0	0	0	42802000	0	0	0	0	0	0	0	0	0	0	0	0
Q93IW9	tr|Q93IW9|Q93IW9_STRCO Nuclease SbcCD subunit D OS=Streptomyces coelicolor (strain ATCC BAA-471 / A3(2) / M145) OX=100226 GN=sbcD PE=3 SV=1	0	0	0	0	0	0	0	43315000	0	0	0	0	0	0	0	0	0	0	0	0
Q9EWF8	tr|Q9EWF8|Q9EWF8_STRCO Putative membrane protein OS=Streptomyces coelicolor (strain ATCC BAA-471 / A3(2) / M145) OX=100226 GN=SCO4957 PE=4 SV=1	0	0	0	0	0	0	0	44435000	0	0	0	0	0	0	0	0	0	0	0	0
Q9RKD4	tr|Q9RKD4|Q9RKD4_STRCO Ribosomal RNA small subunit methyltransferase I OS=Streptomyces coelicolor (strain ATCC BAA-471 / A3(2) / M145) OX=100226 GN=rsmI PE=3 SV=1	0	54526000	0	48996000	0	58593000	0	46242000	0	0	60068000	0	66491000	0	0	0	67869000	0	0	0
Q9L1A4	sp|Q9L1A4|ARGD_STRCO Acetylornithine aminotransferase OS=Streptomyces coelicolor (strain ATCC BAA-471 / A3(2) / M145) OX=100226 GN=argD PE=3 SV=1	0	0	0	0	0	0	0	48918000	0	0	0	0	0	0	0	0	0	0	0	0
Q93JC3	tr|Q93JC3|Q93JC3_STRCO Putative phenylacetic acid degradation protein PaaC OS=Streptomyces coelicolor (strain ATCC BAA-471 / A3(2) / M145) OX=100226 GN=SCO7473 PE=4 SV=1	0	0	0	0	0	0	0	49910000	0	0	0	0	0	0	0	0	0	0	0	0
Q9ADI0	tr|Q9ADI0|Q9ADI0_STRCO HEPN_SAV2148 domain-containing protein OS=Streptomyces coelicolor (strain ATCC BAA-471 / A3(2) / M145) OX=100226 GN=SCO6083 PE=4 SV=1	0	0	80570000	0	0	0	0	52668000	0	0	0	0	0	0	0	0	0	0	0	0
O86589	tr|O86589|O86589_STRCO Putative secreted protein OS=Streptomyces coelicolor (strain ATCC BAA-471 / A3(2) / M145) OX=100226 GN=SCO6224 PE=4 SV=1	0	0	0	0	0	0	0	55115000	0	0	0	0	0	0	0	0	0	0	0	0
O69945	tr|O69945|O69945_STRCO Putative oxidoreductase OS=Streptomyces coelicolor (strain ATCC BAA-471 / A3(2) / M145) OX=100226 GN=SCO6570 PE=4 SV=1	0	0	0	0	0	0	0	55139000	0	0	0	0	0	0	0	0	0	0	0	0
P54741	sp|P54741|AFSK_STRCO Serine/threonine-protein kinase AfsK OS=Streptomyces coelicolor (strain ATCC BAA-471 / A3(2) / M145) OX=100226 GN=afsK PE=1 SV=2	0	0	0	0	0	0	0	56679000	0	0	0	0	0	0	0	0	0	0	0	0
Q7AKR8	tr|Q7AKR8|Q7AKR8_STRCO Putative regulator OS=Streptomyces coelicolor (strain ATCC BAA-471 / A3(2) / M145) OX=100226 GN=SCO0702 PE=4 SV=1	0	0	0	0	0	0	0	56824000	0	0	0	0	0	0	0	0	0	0	0	0
Q9Z586	tr|Q9Z586|Q9Z586_STRCO Uncharacterized protein OS=Streptomyces coelicolor (strain ATCC BAA-471 / A3(2) / M145) OX=100226 GN=SCO5493 PE=4 SV=1	0	72415000	0	0	0	0	0	57215000	0	0	0	0	0	0	0	0	0	0	0	0
Q9AK96	tr|Q9AK96|Q9AK96_STRCO Uncharacterized protein OS=Streptomyces coelicolor (strain ATCC BAA-471 / A3(2) / M145) OX=100226 GN=SCO1366 PE=4 SV=1	0	68616000	63336000	0	0	0	0	59643000	0	0	85961000	0	0	0	0	0	0	0	0	0
Q9KZT6	tr|Q9KZT6|Q9KZT6_STRCO Putative regulatory protein OS=Streptomyces coelicolor (strain ATCC BAA-471 / A3(2) / M145) OX=100226 GN=SCO2865 PE=4 SV=1	0	0	0	0	0	64167000	0	60004000	0	0	0	0	0	0	0	0	0	0	0	0
Q9RDR7	tr|Q9RDR7|Q9RDR7_STRCO Uncharacterized protein OS=Streptomyces coelicolor (strain ATCC BAA-471 / A3(2) / M145) OX=100226 GN=SCO2250 PE=4 SV=1	0	0	0	0	0	0	0	61465000	0	0	0	0	0	0	0	0	0	0	0	0
Q93RS1	tr|Q93RS1|Q93RS1_STRCO Putative hydrolase OS=Streptomyces coelicolor (strain ATCC BAA-471 / A3(2) / M145) OX=100226 GN=SCO6324 PE=4 SV=1	0	0	0	0	0	0	0	62507000	0	0	0	0	0	0	0	0	0	0	0	0
O88037	sp|O88037|RAMC_STRCO Probable SapB synthase OS=Streptomyces coelicolor (strain ATCC BAA-471 / A3(2) / M145) OX=100226 GN=ramC PE=1 SV=1	0	0	0	0	0	0	0	62713000	0	0	0	0	0	0	0	0	0	0	0	0
Q9ZC03	tr|Q9ZC03|Q9ZC03_STRCO Methyltranfer_dom domain-containing protein OS=Streptomyces coelicolor (strain ATCC BAA-471 / A3(2) / M145) OX=100226 GN=SCO6510 PE=4 SV=1	0	0	0	0	0	0	0	62928000	0	0	0	0	0	0	0	0	0	0	0	0
O86593	tr|O86593|O86593_STRCO Uncharacterized protein OS=Streptomyces coelicolor (strain ATCC BAA-471 / A3(2) / M145) OX=100226 GN=SCO6228 PE=4 SV=1	0	60037000	0	0	0	0	0	63864000	0	0	0	0	0	0	0	0	0	0	0	0
Q93JH4	tr|Q93JH4|Q93JH4_STRCO Putative polyprenyl synthetase OS=Streptomyces coelicolor (strain ATCC BAA-471 / A3(2) / M145) OX=100226 GN=SCO0568 PE=3 SV=1	0	0	0	0	0	0	0	65314000	0	0	0	0	0	0	0	0	0	0	0	0
Q9RCY2;Q93J80	tr|Q9RCY2|Q9RCY2_STRCO Uncharacterized protein OS=Streptomyces coelicolor (strain ATCC BAA-471 / A3(2) / M145) OX=100226 GN=SCO0928 PE=4 SV=1	0	101050000	0	81608000	0	97003000	0	66163000	0	0	0	0	0	0	0	0	0	0	0	0
Q9X8F5	tr|Q9X8F5|Q9X8F5_STRCO Putative precorrin-8X methylmutase OS=Streptomyces coelicolor (strain ATCC BAA-471 / A3(2) / M145) OX=100226 GN=SCO3282 PE=3 SV=1	0	0	0	0	0	0	0	66232000	0	0	0	0	0	0	0	0	0	0	0	0
P95722	sp|P95722|OBG_STRCO GTPase Obg OS=Streptomyces coelicolor (strain ATCC BAA-471 / A3(2) / M145) OX=100226 GN=obg PE=1 SV=1	0	0	0	0	0	60459000	0	66301000	0	0	0	0	0	0	0	0	0	0	0	0
Q9L1D4	tr|Q9L1D4|Q9L1D4_STRCO zf-TFIIB domain-containing protein OS=Streptomyces coelicolor (strain ATCC BAA-471 / A3(2) / M145) OX=100226 GN=SCO1548 PE=4 SV=1	0	0	0	0	0	0	0	67038000	0	0	0	0	0	0	0	0	0	0	0	0
Q9RJT6	tr|Q9RJT6|Q9RJT6_STRCO Putative ABC transport protein OS=Streptomyces coelicolor (strain ATCC BAA-471 / A3(2) / M145) OX=100226 GN=SCO0374 PE=4 SV=1	0	0	0	0	0	0	0	68752000	0	0	0	0	0	0	0	0	0	0	0	0
Q9L291	sp|Q9L291|RUVB_STRCO Holliday junction ATP-dependent DNA helicase RuvB OS=Streptomyces coelicolor (strain ATCC BAA-471 / A3(2) / M145) OX=100226 GN=ruvB PE=3 SV=1	0	74317000	0	61420000	0	110740000	0	69570000	0	0	0	0	0	0	0	0	0	0	0	0
P0A2Z6	sp|P0A2Z6|ATPE_STRCO ATP synthase epsilon chain OS=Streptomyces coelicolor (strain ATCC BAA-471 / A3(2) / M145) OX=100226 GN=atpC PE=3 SV=2	0	0	0	0	0	0	0	69758000	0	0	0	0	0	0	0	0	0	0	0	0
Q9FBY8	tr|Q9FBY8|Q9FBY8_STRCO Putative polysaccharide biosynthesis protein OS=Streptomyces coelicolor (strain ATCC BAA-471 / A3(2) / M145) OX=100226 GN=SCO7194 PE=4 SV=1	0	0	0	0	0	0	0	70287000	0	0	0	0	0	0	0	0	0	0	0	0
Q9RD38	tr|Q9RD38|Q9RD38_STRCO Histidine kinase OS=Streptomyces coelicolor (strain ATCC BAA-471 / A3(2) / M145) OX=100226 GN=SCO0871 PE=4 SV=1	0	0	0	0	0	0	0	70425000	0	0	0	0	0	0	0	0	0	0	0	0
P14706	sp|P14706|YM2_STRCO Mini-circle uncharacterized 19.1 kDa protein OS=Streptomyces coelicolor (strain ATCC BAA-471 / A3(2) / M145) OX=100226 GN=SCO1604 PE=4 SV=2	0	0	0	0	0	0	0	70986000	0	0	0	0	0	138170000	0	0	0	0	103770000	0
Q9F2P8	tr|Q9F2P8|Q9F2P8_STRCO Putative lipoprotein OS=Streptomyces coelicolor (strain ATCC BAA-471 / A3(2) / M145) OX=100226 GN=SCO3101 PE=4 SV=1	0	0	0	0	0	0	0	71208000	0	0	0	0	0	0	0	0	0	0	0	114220000
Q9KZR9	tr|Q9KZR9|Q9KZR9_STRCO Putative conserved ATP/GTP-binding protein OS=Streptomyces coelicolor (strain ATCC BAA-471 / A3(2) / M145) OX=100226 GN=SCO2882 PE=3 SV=1	0	53139000	0	0	0	51621000	0	71735000	0	0	0	0	0	0	0	0	0	0	0	0
Q9X853	sp|Q9X853|NUOD1_STRCO NADH-quinone oxidoreductase subunit D 1 OS=Streptomyces coelicolor (strain ATCC BAA-471 / A3(2) / M145) OX=100226 GN=nuoD1 PE=3 SV=1	0	0	0	55591000	0	0	0	72213000	0	0	0	0	0	0	0	0	0	0	0	0
Q9X8M4	tr|Q9X8M4|Q9X8M4_STRCO Putative tetR-family regulator OS=Streptomyces coelicolor (strain ATCC BAA-471 / A3(2) / M145) OX=100226 GN=SCO3367 PE=4 SV=1	0	0	0	93788000	0	103160000	0	72252000	0	0	0	0	0	0	459950000	213060000	0	0	0	0
Q9L0M1	tr|Q9L0M1|Q9L0M1_STRCO Uncharacterized protein OS=Streptomyces coelicolor (strain ATCC BAA-471 / A3(2) / M145) OX=100226 GN=SCO4639 PE=4 SV=1	0	73932000	114240000	120450000	0	0	0	72337000	0	0	0	0	0	0	0	0	0	0	0	0
Q9X8K2	tr|Q9X8K2|Q9X8K2_STRCO Putative regulator OS=Streptomyces coelicolor (strain ATCC BAA-471 / A3(2) / M145) OX=100226 GN=SCO3423 PE=4 SV=1	0	0	0	0	0	0	0	73106000	0	0	0	0	0	0	0	0	0	0	0	0
Q9L012	sp|Q9L012|GCH1L_STRCO GTP cyclohydrolase 1 type 2 homolog OS=Streptomyces coelicolor (strain ATCC BAA-471 / A3(2) / M145) OX=100226 GN=SCO2301 PE=3 SV=1	0	0	0	0	0	0	0	73167000	0	0	0	0	0	0	103210000	0	0	0	0	102830000
Q9X8M3	tr|Q9X8M3|Q9X8M3_STRCO Putative exporter OS=Streptomyces coelicolor (strain ATCC BAA-471 / A3(2) / M145) OX=100226 GN=SCO3366 PE=4 SV=1	0	0	0	0	0	0	0	75487000	0	0	0	0	0	0	0	0	0	0	0	80512000
O86570	tr|O86570|O86570_STRCO SseB_C domain-containing protein OS=Streptomyces coelicolor (strain ATCC BAA-471 / A3(2) / M145) OX=100226 GN=SCO5475 PE=4 SV=1	0	0	0	52732000	0	0	0	75732000	0	0	0	0	0	0	0	0	0	0	0	0
Q9EWV9	tr|Q9EWV9|Q9EWV9_STRCO Putative ligase OS=Streptomyces coelicolor (strain ATCC BAA-471 / A3(2) / M145) OX=100226 GN=SCO4927 PE=4 SV=1	0	0	0	0	0	0	0	77451000	0	0	0	0	0	0	0	0	0	0	0	0
Q9RK69	tr|Q9RK69|Q9RK69_STRCO Putative alpha-galactosidase OS=Streptomyces coelicolor (strain ATCC BAA-471 / A3(2) / M145) OX=100226 GN=SCO0541 PE=3 SV=1	0	0	0	0	0	0	0	77528000	0	0	0	0	0	0	0	0	0	0	0	0
Q9RL45	sp|Q9RL45|PXPA_STRCO 5-oxoprolinase subunit A OS=Streptomyces coelicolor (strain ATCC BAA-471 / A3(2) / M145) OX=100226 GN=pxpA PE=3 SV=1	0	0	0	0	0	0	0	78181000	0	0	0	0	0	0	0	0	0	0	0	0
Q9ADF7	tr|Q9ADF7|Q9ADF7_STRCO Putative acyl-CoA dehydrogenase OS=Streptomyces coelicolor (strain ATCC BAA-471 / A3(2) / M145) OX=100226 GN=SCO6106 PE=3 SV=1	0	0	0	81045000	0	91124000	0	78855000	0	0	0	0	0	0	0	0	0	0	0	0
Q9F3N4	tr|Q9F3N4|Q9F3N4_STRCO Hypothetical fusion protein OS=Streptomyces coelicolor (strain ATCC BAA-471 / A3(2) / M145) OX=100226 GN=SCO7653 PE=4 SV=1	0	0	0	79083000	0	0	0	79393000	0	0	0	0	0	0	0	0	0	0	0	0
Q9X8I3	sp|Q9X8I3|GCH1_STRCO GTP cyclohydrolase 1 OS=Streptomyces coelicolor (strain ATCC BAA-471 / A3(2) / M145) OX=100226 GN=folE PE=3 SV=1	0	0	0	0	0	0	0	79998000	0	0	0	0	0	0	0	0	0	0	0	0
Q9RL59	tr|Q9RL59|Q9RL59_STRCO Putative hydrolase OS=Streptomyces coelicolor (strain ATCC BAA-471 / A3(2) / M145) OX=100226 GN=SCO0427 PE=4 SV=1	0	0	0	63363000	0	0	89555000	80401000	0	0	0	0	0	0	0	0	0	0	0	0
O69939	tr|O69939|O69939_STRCO Putative hydrolase OS=Streptomyces coelicolor (strain ATCC BAA-471 / A3(2) / M145) OX=100226 GN=SCO6411 PE=4 SV=1	0	0	0	0	0	0	0	80593000	0	0	0	0	0	0	0	0	0	0	0	0
Q9RKK7	tr|Q9RKK7|Q9RKK7_STRCO Phosphoribosylformylglycinamidine synthase subunit PurS OS=Streptomyces coelicolor (strain ATCC BAA-471 / A3(2) / M145) OX=100226 GN=purS PE=3 SV=1	0	0	0	0	0	0	0	80637000	0	0	0	0	0	0	0	0	0	0	0	0
Q9ADN0	tr|Q9ADN0|Q9ADN0_STRCO ANTAR domain-containing protein OS=Streptomyces coelicolor (strain ATCC BAA-471 / A3(2) / M145) OX=100226 GN=SCO4028 PE=4 SV=1	0	0	0	0	0	0	0	81676000	0	0	0	0	0	0	0	0	0	0	0	0
Q9L258	tr|Q9L258|Q9L258_STRCO Putative secreted protein OS=Streptomyces coelicolor (strain ATCC BAA-471 / A3(2) / M145) OX=100226 GN=SCO2663 PE=4 SV=1	0	0	0	0	0	0	0	81749000	0	0	0	0	0	0	0	0	0	0	0	0
O69901	tr|O69901|O69901_STRCO Uncharacterized protein OS=Streptomyces coelicolor (strain ATCC BAA-471 / A3(2) / M145) OX=100226 GN=SCO5613 PE=4 SV=1	0	85293000	0	74139000	108720000	70679000	0	81881000	0	0	0	0	0	0	0	0	0	0	0	0
Q9KYM8	tr|Q9KYM8|Q9KYM8_STRCO Probable dioxygenase OS=Streptomyces coelicolor (strain ATCC BAA-471 / A3(2) / M145) OX=100226 GN=SCO7357 PE=4 SV=1	0	0	0	0	0	0	0	82640000	0	0	0	0	0	0	0	0	0	0	0	0
Q9ZC20	tr|Q9ZC20|Q9ZC20_STRCO Uncharacterized protein OS=Streptomyces coelicolor (strain ATCC BAA-471 / A3(2) / M145) OX=100226 GN=SCO6493 PE=4 SV=1	0	120170000	0	113740000	0	0	0	82876000	0	0	0	171710000	0	171210000	0	0	0	0	0	175570000
Q9KXI1	tr|Q9KXI1|Q9KXI1_STRCO FHA domain-containing protein OS=Streptomyces coelicolor (strain ATCC BAA-471 / A3(2) / M145) OX=100226 GN=SCO2339 PE=4 SV=1	0	76343000	0	104000000	0	0	0	83320000	0	0	0	157880000	0	0	0	182890000	127790000	0	159150000	257730000
O86777	tr|O86777|O86777_STRCO Putative membrane protein OS=Streptomyces coelicolor (strain ATCC BAA-471 / A3(2) / M145) OX=100226 GN=SCO4732 PE=4 SV=1	0	0	0	0	0	0	0	83701000	0	0	0	0	0	0	0	0	0	0	0	96898000
O05625	sp|O05625|TRPB_STRCO Tryptophan synthase beta chain OS=Streptomyces coelicolor (strain ATCC BAA-471 / A3(2) / M145) OX=100226 GN=trpB PE=3 SV=2	0	59863000	0	0	0	52650000	0	84028000	0	0	0	0	0	0	0	0	0	0	0	0
O86530	tr|O86530|O86530_STRCO Putative hydrolase OS=Streptomyces coelicolor (strain ATCC BAA-471 / A3(2) / M145) OX=100226 GN=SCO5549 PE=4 SV=1	0	0	0	82206000	0	65588000	0	85200000	0	0	0	0	0	0	0	0	0	0	0	0
Q9KZH4	tr|Q9KZH4|Q9KZH4_STRCO Putative carbohydrate kinase OS=Streptomyces coelicolor (strain ATCC BAA-471 / A3(2) / M145) OX=100226 GN=SCO6978 PE=4 SV=1	0	0	0	95774000	0	0	0	85218000	0	0	0	0	0	0	0	0	0	0	0	78400000
Q9F3E6	sp|Q9F3E6|COMB_STRCO Probable 2-phosphosulfolactate phosphatase OS=Streptomyces coelicolor (strain ATCC BAA-471 / A3(2) / M145) OX=100226 GN=comB PE=3 SV=3	0	0	0	0	0	0	0	85272000	0	0	0	0	0	0	0	0	0	0	0	0
Q9XAA4	tr|Q9XAA4|Q9XAA4_STRCO Putative threonine dehydratase OS=Streptomyces coelicolor (strain ATCC BAA-471 / A3(2) / M145) OX=100226 GN=SCO0821 PE=4 SV=1	0	0	0	0	0	93652000	0	85336000	0	0	0	0	0	0	0	0	0	0	0	0
Q9XA35	tr|Q9XA35|Q9XA35_STRCO Putative ion-transporting ATPase OS=Streptomyces coelicolor (strain ATCC BAA-471 / A3(2) / M145) OX=100226 GN=SCO3578 PE=4 SV=1	148330000	67085000	204480000	0	140200000	0	206640000	85770000	0	0	0	0	0	0	0	0	0	0	0	0
Q9F3E2	tr|Q9F3E2|Q9F3E2_STRCO Putative DNA-binding protein OS=Streptomyces coelicolor (strain ATCC BAA-471 / A3(2) / M145) OX=100226 GN=SCO7615 PE=4 SV=1	0	69021000	0	0	0	0	0	86160000	0	0	0	0	0	0	0	0	0	0	0	0
Q7AKR1	tr|Q7AKR1|Q7AKR1_STRCO Putative glycosyl transferase OS=Streptomyces coelicolor (strain ATCC BAA-471 / A3(2) / M145) OX=100226 GN=SCO0962 PE=4 SV=1	0	0	0	0	0	95770000	0	87435000	0	0	0	0	0	0	0	0	0	0	0	0
Q9X7Q6	sp|Q9X7Q6|IDI_STRCO Isopentenyl-diphosphate Delta-isomerase OS=Streptomyces coelicolor (strain ATCC BAA-471 / A3(2) / M145) OX=100226 GN=idi PE=3 SV=1	0	95496000	0	80729000	0	0	0	87638000	0	0	0	0	0	0	0	0	0	0	0	123980000
Q9X890	tr|Q9X890|Q9X890_STRCO Putative oxidoreductase OS=Streptomyces coelicolor (strain ATCC BAA-471 / A3(2) / M145) OX=100226 GN=SCO3298 PE=4 SV=1	0	73081000	0	93289000	0	0	0	87855000	0	0	0	0	0	0	0	0	0	0	110360000	126840000
Q9F2P1	tr|Q9F2P1|Q9F2P1_STRCO Transcription-repair-coupling factor OS=Streptomyces coelicolor (strain ATCC BAA-471 / A3(2) / M145) OX=100226 GN=mfd PE=3 SV=1	0	265530000	0	265700000	0	0	0	88093000	0	0	113790000	0	0	0	0	0	0	0	0	85161000
O86608	tr|O86608|O86608_STRCO 3-oxoadipate enol-lactone hydrolase/4-carboxymuconolactone decarboxylase OS=Streptomyces coelicolor (strain ATCC BAA-471 / A3(2) / M145) OX=100226 GN=SCO6339 PE=4 SV=1	0	0	0	0	0	0	0	89034000	0	0	0	0	0	0	0	0	0	0	0	0
Q9RD00	tr|Q9RD00|Q9RD00_STRCO Hercynine oxygenase OS=Streptomyces coelicolor (strain ATCC BAA-471 / A3(2) / M145) OX=100226 GN=egtB PE=3 SV=1	0	0	0	0	0	0	0	89958000	0	0	0	0	0	0	0	0	0	0	0	0
Q9RDB3	tr|Q9RDB3|Q9RDB3_STRCO Glucanase OS=Streptomyces coelicolor (strain ATCC BAA-471 / A3(2) / M145) OX=100226 GN=SCO2838 PE=3 SV=1	0	0	0	0	0	0	0	90761000	0	0	0	0	0	0	0	0	0	0	0	0
O86840	sp|O86840|THYX_STRCO Flavin-dependent thymidylate synthase OS=Streptomyces coelicolor (strain ATCC BAA-471 / A3(2) / M145) OX=100226 GN=thyX PE=3 SV=1	0	90613000	85486000	93707000	99939000	0	0	91050000	0	0	0	0	0	0	0	0	0	0	99701000	83355000
Q9RD23	tr|Q9RD23|Q9RD23_STRCO Putative TetR-family transcriptional regulator OS=Streptomyces coelicolor (strain ATCC BAA-471 / A3(2) / M145) OX=100226 GN=SCO0887 PE=4 SV=1	0	0	0	0	0	0	0	91143000	0	0	0	0	0	0	0	0	0	0	0	0
Q9L1A3	sp|Q9L1A3|ARGB_STRCO Acetylglutamate kinase OS=Streptomyces coelicolor (strain ATCC BAA-471 / A3(2) / M145) OX=100226 GN=argB PE=3 SV=1	0	0	0	92609000	0	0	116810000	91601000	0	0	0	0	0	0	0	0	0	0	0	0
Q9L0G2	tr|Q9L0G2|Q9L0G2_STRCO Putative DNA-binding protein OS=Streptomyces coelicolor (strain ATCC BAA-471 / A3(2) / M145) OX=100226 GN=SCO4680 PE=4 SV=1	0	0	322140000	163430000	0	105980000	0	92545000	0	0	0	0	184960000	0	200550000	0	0	0	0	0
Q9RJ26	tr|Q9RJ26|Q9RJ26_STRCO Uncharacterized protein OS=Streptomyces coelicolor (strain ATCC BAA-471 / A3(2) / M145) OX=100226 GN=SCO1842 PE=4 SV=1	0	0	0	0	0	0	0	93524000	0	0	0	0	0	0	0	0	0	0	0	0
Q9RD37	tr|Q9RD37|Q9RD37_STRCO Response regulatory domain-containing protein OS=Streptomyces coelicolor (strain ATCC BAA-471 / A3(2) / M145) OX=100226 GN=SCO0872 PE=4 SV=1	0	0	0	0	0	94889000	0	93854000	0	0	0	0	0	0	0	0	0	0	0	0
Q9F3E0	tr|Q9F3E0|Q9F3E0_STRCO Uncharacterized protein OS=Streptomyces coelicolor (strain ATCC BAA-471 / A3(2) / M145) OX=100226 GN=SCO7617 PE=4 SV=1	0	0	0	0	0	0	0	94934000	0	0	0	0	0	0	0	0	0	0	0	0
Q9ZBP7	tr|Q9ZBP7|Q9ZBP7_STRCO Putative regulator OS=Streptomyces coelicolor (strain ATCC BAA-471 / A3(2) / M145) OX=100226 GN=SCO5582 PE=4 SV=1	0	72049000	0	0	0	0	0	96314000	0	0	0	0	0	0	0	0	0	0	0	0
Q9RKL1	sp|Q9RKL1|PUR7_STRCO Phosphoribosylaminoimidazole-succinocarboxamide synthase OS=Streptomyces coelicolor (strain ATCC BAA-471 / A3(2) / M145) OX=100226 GN=purC PE=3 SV=1	77813000	0	0	99676000	73132000	0	0	97847000	0	0	0	0	0	0	0	0	0	0	130560000	149150000
O50502	tr|O50502|O50502_STRCO Probable transcriptional repressor protein OS=Streptomyces coelicolor (strain ATCC BAA-471 / A3(2) / M145) OX=100226 GN=SCO6008 PE=3 SV=1	1709700000	641680000	589430000	108110000	230570000	219590000	199570000	97991000	0	0	786930000	1064100000	569940000	535840000	685170000	722800000	0	0	186340000	0
Q9RJY7	tr|Q9RJY7|Q9RJY7_STRCO Uncharacterized protein OS=Streptomyces coelicolor (strain ATCC BAA-471 / A3(2) / M145) OX=100226 GN=SCO1183 PE=4 SV=1	0	0	0	0	0	0	0	98744000	0	0	0	0	0	0	0	0	0	0	0	0
Q9RDH4	tr|Q9RDH4|Q9RDH4_STRCO Putative LacI-family transcriptional regulator OS=Streptomyces coelicolor (strain ATCC BAA-471 / A3(2) / M145) OX=100226 GN=SCO2753 PE=4 SV=1	0	122430000	243560000	150370000	162960000	125070000	0	99554000	0	0	0	0	203180000	0	0	0	0	0	0	0
Q9L013	tr|Q9L013|Q9L013_STRCO Uncharacterized protein OS=Streptomyces coelicolor (strain ATCC BAA-471 / A3(2) / M145) OX=100226 GN=SCO2300 PE=4 SV=1	0	0	0	0	0	0	0	99951000	0	0	0	207880000	0	191520000	0	187540000	0	127330000	180530000	319160000
O88058	sp|O88058|RL20_STRCO 50S ribosomal protein L20 OS=Streptomyces coelicolor (strain ATCC BAA-471 / A3(2) / M145) OX=100226 GN=rplT PE=3 SV=1	231820000	111710000	0	0	0	0	0	100790000	0	0	0	0	0	0	0	224530000	0	0	428160000	577630000
Q9X7X3	tr|Q9X7X3|Q9X7X3_STRCO Putative transcriptional regulator OS=Streptomyces coelicolor (strain ATCC BAA-471 / A3(2) / M145) OX=100226 GN=SCO6778 PE=4 SV=1	118750000	118550000	0	89431000	108000000	112160000	0	101280000	0	0	0	0	0	190070000	0	0	0	0	0	0
Q9S2H9	sp|Q9S2H9|IXTPA_STRCO dITP/XTP pyrophosphatase OS=Streptomyces coelicolor (strain ATCC BAA-471 / A3(2) / M145) OX=100226 GN=SCO2902 PE=3 SV=1	0	0	0	178380000	0	0	0	108670000	0	0	160140000	195120000	0	115210000	0	185960000	0	0	122590000	253470000
Q9AD96	tr|Q9AD96|Q9AD96_STRCO Uncharacterized protein OS=Streptomyces coelicolor (strain ATCC BAA-471 / A3(2) / M145) OX=100226 GN=SCO1671 PE=4 SV=1	0	0	0	0	0	0	0	109580000	0	0	0	0	0	0	0	0	0	0	0	201320000
Q9Z588	tr|Q9Z588|Q9Z588_STRCO Cytokinin riboside 5-monophosphate phosphoribohydrolase OS=Streptomyces coelicolor (strain ATCC BAA-471 / A3(2) / M145) OX=100226 GN=SCO5491 PE=3 SV=1	0	103380000	0	0	0	105670000	0	109800000	0	0	0	0	0	0	0	0	0	0	105180000	0
Q8CJX2	tr|Q8CJX2|Q8CJX2_STRCO CDA peptide synthetase III OS=Streptomyces coelicolor (strain ATCC BAA-471 / A3(2) / M145) OX=100226 GN=SCO3232 PE=4 SV=1	0	0	0	0	0	0	0	110480000	0	0	0	0	0	0	0	0	0	0	0	0
Q8CJT2	tr|Q8CJT2|Q8CJT2_STRCO Uncharacterized protein OS=Streptomyces coelicolor (strain ATCC BAA-471 / A3(2) / M145) OX=100226 GN=SCO4630 PE=4 SV=1	0	122350000	131980000	0	0	114400000	0	110650000	0	0	0	0	0	0	0	0	0	0	0	0
Q9S2B3	tr|Q9S2B3|Q9S2B3_STRCO Type_ISP_C domain-containing protein OS=Streptomyces coelicolor (strain ATCC BAA-471 / A3(2) / M145) OX=100226 GN=SCO1717 PE=4 SV=1	0	0	0	0	0	0	0	111820000	0	0	0	0	0	0	0	0	0	0	0	0
Q8CK29	tr|Q8CK29|Q8CK29_STRCO Uncharacterized protein OS=Streptomyces coelicolor (strain ATCC BAA-471 / A3(2) / M145) OX=100226 GN=SCO1407 PE=4 SV=1	0	0	0	0	0	0	0	112640000	0	0	0	0	0	0	0	0	0	0	0	0
Q9F3K5	tr|Q9F3K5|Q9F3K5_STRCO Secreted protein OS=Streptomyces coelicolor (strain ATCC BAA-471 / A3(2) / M145) OX=100226 GN=SCO5260 PE=4 SV=1	95131000	0	0	0	0	0	0	113040000	0	0	0	0	0	0	0	0	0	0	0	112680000
Q9KIM1	tr|Q9KIM1|Q9KIM1_STRCO F42a OS=Streptomyces coelicolor (strain ATCC BAA-471 / A3(2) / M145) OX=100226 GN=f42a PE=4 SV=1	0	0	0	0	0	0	0	113190000	0	0	0	0	0	0	0	0	0	0	0	94251000
Q9K4L9	tr|Q9K4L9|Q9K4L9_STRCO Putative LuxR-family regulator OS=Streptomyces coelicolor (strain ATCC BAA-471 / A3(2) / M145) OX=100226 GN=SCO7295 PE=4 SV=1	0	122800000	0	0	0	131020000	0	113490000	0	0	0	0	0	0	0	0	0	0	0	0
Q05562	sp|Q05562|GRPE_STRCO Protein GrpE OS=Streptomyces coelicolor (strain ATCC BAA-471 / A3(2) / M145) OX=100226 GN=grpE PE=3 SV=2	0	83741000	159110000	154030000	99551000	76677000	0	114090000	0	0	0	153110000	148140000	150210000	0	100330000	123770000	0	280930000	335350000
Q9X9Z8	sp|Q9X9Z8|Y1794_STRCO UPF0098 protein SCO1794 OS=Streptomyces coelicolor (strain ATCC BAA-471 / A3(2) / M145) OX=100226 GN=SCO1794 PE=3 SV=1	0	0	122870000	212220000	0	0	0	116020000	0	0	136420000	228230000	0	193930000	138860000	237810000	214210000	0	154020000	289030000
Q9F2V1	tr|Q9F2V1|Q9F2V1_STRCO Putative integral membrane protein OS=Streptomyces coelicolor (strain ATCC BAA-471 / A3(2) / M145) OX=100226 GN=SCO4610 PE=4 SV=1	0	91954000	92738000	0	0	0	0	117290000	0	0	0	0	0	0	0	0	0	0	0	0
Q9K4C2	tr|Q9K4C2|Q9K4C2_STRCO Uncharacterized protein OS=Streptomyces coelicolor (strain ATCC BAA-471 / A3(2) / M145) OX=100226 GN=SCO5389 PE=4 SV=1	0	0	0	0	0	0	0	117640000	0	0	0	0	0	0	0	0	0	0	0	0
Q9RK00	sp|Q9RK00|XYLB_STRCO Xylulose kinase OS=Streptomyces coelicolor (strain ATCC BAA-471 / A3(2) / M145) OX=100226 GN=xylB PE=3 SV=2	0	115640000	0	161130000	0	66544000	0	118000000	0	0	0	151510000	0	185520000	0	226490000	0	0	133430000	568160000
Q7AKG7	tr|Q7AKG7|Q7AKG7_STRCO Maltokinase OS=Streptomyces coelicolor (strain ATCC BAA-471 / A3(2) / M145) OX=100226 GN=SCO5441 PE=3 SV=1	0	0	0	0	0	0	0	121850000	0	0	0	0	0	0	0	0	0	0	0	0
Q9RDG1	tr|Q9RDG1|Q9RDG1_STRCO Putative ATP/GTP-binding protein OS=Streptomyces coelicolor (strain ATCC BAA-471 / A3(2) / M145) OX=100226 GN=SCO2767 PE=4 SV=1	0	88516000	0	0	0	0	0	122340000	0	0	0	0	0	0	0	0	0	0	0	0
Q9Z552	tr|Q9Z552|Q9Z552_STRCO Uncharacterized protein OS=Streptomyces coelicolor (strain ATCC BAA-471 / A3(2) / M145) OX=100226 GN=SCO6120 PE=4 SV=1	0	95344000	0	117180000	0	0	0	124750000	0	0	0	0	0	0	0	0	0	0	134450000	0
P54919	sp|P54919|HEM2_STRCO Delta-aminolevulinic acid dehydratase OS=Streptomyces coelicolor (strain ATCC BAA-471 / A3(2) / M145) OX=100226 GN=hemB PE=3 SV=2	0	94200000	0	97778000	0	0	0	125880000	0	0	0	89361000	0	0	0	106950000	0	0	122430000	233400000
Q9AK23	tr|Q9AK23|Q9AK23_STRCO Putative membrane protein OS=Streptomyces coelicolor (strain ATCC BAA-471 / A3(2) / M145) OX=100226 GN=SCO4903 PE=4 SV=1	0	0	0	0	0	0	0	126260000	0	0	0	0	0	0	0	0	0	0	0	0
Q9KYM9	tr|Q9KYM9|Q9KYM9_STRCO Oxidoreductase OS=Streptomyces coelicolor (strain ATCC BAA-471 / A3(2) / M145) OX=100226 GN=SCO7356 PE=4 SV=1	0	144640000	0	154490000	0	0	0	126260000	0	0	0	173440000	0	221130000	0	0	0	157620000	169190000	227920000
Q9KZW4	tr|Q9KZW4|Q9KZW4_STRCO Uncharacterized protein OS=Streptomyces coelicolor (strain ATCC BAA-471 / A3(2) / M145) OX=100226 GN=SCO4137 PE=3 SV=1	0	0	0	0	0	0	0	126430000	0	0	0	0	0	0	0	0	0	0	157580000	0
Q9K3U8	tr|Q9K3U8|Q9K3U8_STRCO Putative ABC transport system ATP-binding protein OS=Streptomyces coelicolor (strain ATCC BAA-471 / A3(2) / M145) OX=100226 GN=SCO4397 PE=4 SV=1	0	121090000	0	0	0	113070000	0	126470000	0	0	0	0	0	0	0	0	0	0	0	0
Q8CJL8	tr|Q8CJL8|Q8CJL8_STRCO Putative phosphonopyruvate decarboxylase OS=Streptomyces coelicolor (strain ATCC BAA-471 / A3(2) / M145) OX=100226 GN=SCO6824 PE=4 SV=1	0	78132000	0	0	0	0	0	127170000	0	0	0	0	0	0	0	0	0	0	0	0
Q9L0P3	tr|Q9L0P3|Q9L0P3_STRCO Uncharacterized protein OS=Streptomyces coelicolor (strain ATCC BAA-471 / A3(2) / M145) OX=100226 GN=SCO4248 PE=4 SV=1	0	167140000	217250000	0	0	162930000	213870000	130120000	0	0	270250000	853790000	307630000	1086700000	334800000	1049300000	323600000	1085100000	263160000	284370000
Q9X8N1	tr|Q9X8N1|Q9X8N1_STRCO Putative Lsr2-like protein OS=Streptomyces coelicolor (strain ATCC BAA-471 / A3(2) / M145) OX=100226 GN=SCO3375 PE=4 SV=1	196710000	97773000	0	98852000	110740000	101430000	112970000	130570000	0	0	361610000	262180000	232840000	300820000	339440000	323290000	281640000	215700000	491330000	477640000
Q9KYQ5	tr|Q9KYQ5|Q9KYQ5_STRCO Putative regulatory protein OS=Streptomyces coelicolor (strain ATCC BAA-471 / A3(2) / M145) OX=100226 GN=SCO3665 PE=4 SV=1	229280000	125130000	0	134500000	0	0	0	132630000	0	0	0	0	0	0	0	0	0	0	0	0
Q9S218	tr|Q9S218|Q9S218_STRCO Putative membrane protein OS=Streptomyces coelicolor (strain ATCC BAA-471 / A3(2) / M145) OX=100226 GN=SCO1782 PE=4 SV=1	0	0	0	0	0	109030000	0	133570000	0	0	0	0	0	0	0	0	0	0	0	0
Q9K3U4	tr|Q9K3U4|Q9K3U4_STRCO Putative lipoprotein OS=Streptomyces coelicolor (strain ATCC BAA-471 / A3(2) / M145) OX=100226 GN=SCO4401 PE=4 SV=1	151540000	119250000	149080000	105370000	0	131630000	0	133960000	0	0	0	0	0	0	0	0	0	0	0	0
Q9KZS1	tr|Q9KZS1|Q9KZS1_STRCO Uncharacterized protein OS=Streptomyces coelicolor (strain ATCC BAA-471 / A3(2) / M145) OX=100226 GN=SCO2880 PE=4 SV=1	107620000	80985000	93004000	110140000	0	0	0	135550000	0	0	0	0	0	0	0	0	0	0	0	0
Q93J72	tr|Q93J72|Q93J72_STRCO Putative amidase OS=Streptomyces coelicolor (strain ATCC BAA-471 / A3(2) / M145) OX=100226 GN=SCO2825 PE=4 SV=1	0	0	0	149980000	0	0	0	135570000	0	0	0	0	0	0	0	0	0	0	0	340060000
Q9Z389	tr|Q9Z389|Q9Z389_STRCO Putative transcriptional regulator OS=Streptomyces coelicolor (strain ATCC BAA-471 / A3(2) / M145) OX=100226 GN=SCO3217 PE=3 SV=1	0	0	0	0	0	0	0	135910000	0	0	0	0	0	0	0	0	0	0	0	0
Q9L1D0	tr|Q9L1D0|Q9L1D0_STRCO Putative rRNA methylase OS=Streptomyces coelicolor (strain ATCC BAA-471 / A3(2) / M145) OX=100226 GN=SCO1552 PE=4 SV=1	0	81742000	0	0	0	0	0	136950000	0	0	0	0	0	0	0	0	0	0	0	0
O50517	tr|O50517|O50517_STRCO Uncharacterized protein OS=Streptomyces coelicolor (strain ATCC BAA-471 / A3(2) / M145) OX=100226 GN=SCO5843 PE=4 SV=1	125070000	101020000	143840000	116660000	140550000	108000000	110170000	138510000	0	0	147880000	123680000	177600000	134940000	140340000	151660000	156680000	165250000	0	126710000
Q7AKH7	tr|Q7AKH7|Q7AKH7_STRCO Putative hydrolase OS=Streptomyces coelicolor (strain ATCC BAA-471 / A3(2) / M145) OX=100226 GN=SCO5080 PE=4 SV=1	0	0	0	0	0	0	0	140830000	0	0	0	0	0	0	0	0	0	0	0	0
Q9S2R8	tr|Q9S2R8|Q9S2R8_STRCO Uncharacterized protein OS=Streptomyces coelicolor (strain ATCC BAA-471 / A3(2) / M145) OX=100226 GN=SCO2168 PE=3 SV=1	0	0	215750000	152350000	0	0	0	142170000	0	0	0	370210000	223540000	386520000	244200000	470520000	249320000	342480000	442070000	547050000
Q53876	sp|Q53876|GLMM_STRCO Phosphoglucosamine mutase OS=Streptomyces coelicolor (strain ATCC BAA-471 / A3(2) / M145) OX=100226 GN=glmM PE=3 SV=2	163390000	134110000	0	185390000	189340000	122870000	0	142400000	0	0	0	0	0	0	0	0	0	0	0	0
Q9S2M2	tr|Q9S2M2|Q9S2M2_STRCO PlsC domain-containing protein OS=Streptomyces coelicolor (strain ATCC BAA-471 / A3(2) / M145) OX=100226 GN=SCO2122 PE=4 SV=1	0	0	0	0	86538000	90601000	0	146080000	0	0	0	0	0	0	0	0	0	0	0	0
Q9RDE3	tr|Q9RDE3|Q9RDE3_STRCO Putative Hit-family protein OS=Streptomyces coelicolor (strain ATCC BAA-471 / A3(2) / M145) OX=100226 GN=SCO2548 PE=4 SV=1	0	0	0	143140000	0	0	0	147510000	0	0	114130000	227370000	0	247560000	0	213520000	203700000	0	170100000	306880000
Q9KYX3	tr|Q9KYX3|Q9KYX3_STRCO Putative two-component system response regulator OS=Streptomyces coelicolor (strain ATCC BAA-471 / A3(2) / M145) OX=100226 GN=SCO3008 PE=4 SV=1	0	99670000	0	137340000	0	0	0	147830000	0	0	164240000	0	203260000	0	205390000	0	183080000	0	205520000	134050000
Q9WX26	tr|Q9WX26|Q9WX26_STRCO Uncharacterized protein OS=Streptomyces coelicolor (strain ATCC BAA-471 / A3(2) / M145) OX=100226 GN=SCO3307 PE=4 SV=1	0	0	169290000	191340000	0	0	0	152020000	0	0	0	0	0	0	0	0	0	0	0	0
Q9X808	tr|Q9X808|Q9X808_STRCO Cytochrome bc1 complex cytochrome c subunit OS=Streptomyces coelicolor (strain ATCC BAA-471 / A3(2) / M145) OX=100226 GN=SCO2150 PE=4 SV=1	0	122630000	0	155160000	0	0	0	154770000	0	0	0	0	0	119430000	0	139540000	0	125650000	143680000	186770000
O50531	tr|O50531|O50531_STRCO FAD-dependent oxidoreductase OS=Streptomyces coelicolor (strain ATCC BAA-471 / A3(2) / M145) OX=100226 GN=SCO5857 PE=4 SV=1	0	0	0	0	0	0	0	155740000	0	0	0	0	0	0	0	0	0	0	0	0
Q9X850	tr|Q9X850|Q9X850_STRCO Putative two component system response regulator OS=Streptomyces coelicolor (strain ATCC BAA-471 / A3(2) / M145) OX=100226 GN=SCO3389 PE=4 SV=1	0	141360000	0	0	0	0	0	156160000	0	0	0	0	0	0	0	0	0	0	0	0
Q9F3I0	tr|Q9F3I0|Q9F3I0_STRCO Putative two component system response regulator OS=Streptomyces coelicolor (strain ATCC BAA-471 / A3(2) / M145) OX=100226 GN=SCO2801 PE=4 SV=1	0	0	0	111710000	0	111120000	0	156640000	0	0	0	0	0	0	0	0	0	0	0	0
Q9WX15	sp|Q9WX15|HEM1_STRCO Glutamyl-tRNA reductase OS=Streptomyces coelicolor (strain ATCC BAA-471 / A3(2) / M145) OX=100226 GN=hemA PE=3 SV=1	0	0	0	0	0	0	0	159410000	0	0	0	0	0	0	0	0	0	0	0	0
Q93RX8	tr|Q93RX8|Q93RX8_STRCO Putative gntR-family regulatory protein OS=Streptomyces coelicolor (strain ATCC BAA-471 / A3(2) / M145) OX=100226 GN=SCO6294 PE=4 SV=1	189090000	129690000	0	194350000	0	93466000	0	159660000	0	0	244760000	185280000	238750000	202630000	221720000	161220000	129460000	159270000	0	0
Q9Z506	tr|Q9Z506|Q9Z506_STRCO Uncharacterized protein OS=Streptomyces coelicolor (strain ATCC BAA-471 / A3(2) / M145) OX=100226 GN=SCO1959 PE=4 SV=1	0	126260000	0	155170000	0	0	0	162270000	0	0	0	170760000	0	0	0	124610000	0	0	0	354730000
Q9KZD9	tr|Q9KZD9|Q9KZD9_STRCO HTH cro/C1-type domain-containing protein OS=Streptomyces coelicolor (strain ATCC BAA-471 / A3(2) / M145) OX=100226 GN=SCO6950 PE=4 SV=1	0	131380000	138980000	129170000	133170000	149780000	163350000	163060000	0	0	0	0	0	0	0	0	0	0	0	0
Q9L298	sp|Q9L298|ACKA_STRCO Acetate kinase OS=Streptomyces coelicolor (strain ATCC BAA-471 / A3(2) / M145) OX=100226 GN=ackA PE=3 SV=1	0	135580000	0	163330000	0	129900000	0	173640000	0	0	0	142080000	0	0	0	165510000	0	121140000	0	370760000
Q9KXJ0	tr|Q9KXJ0|Q9KXJ0_STRCO Putative isochorismatase OS=Streptomyces coelicolor (strain ATCC BAA-471 / A3(2) / M145) OX=100226 GN=SCO2330 PE=4 SV=1	0	0	0	224200000	0	0	0	188450000	0	0	0	0	0	0	0	0	0	0	0	0
Q9KYP0	tr|Q9KYP0|Q9KYP0_STRCO Putative asnC-family transcriptional regulator OS=Streptomyces coelicolor (strain ATCC BAA-471 / A3(2) / M145) OX=100226 GN=SCO4493 PE=4 SV=1	0	224910000	0	0	0	247760000	0	197490000	0	0	351620000	413150000	302980000	309990000	255350000	374450000	271530000	319650000	314830000	589870000
Q9FCI8	tr|Q9FCI8|Q9FCI8_STRCO Putative membrane protein OS=Streptomyces coelicolor (strain ATCC BAA-471 / A3(2) / M145) OX=100226 GN=SCO5200 PE=4 SV=1	160290000	164550000	0	160480000	160990000	140800000	0	223280000	0	0	0	0	0	0	0	0	0	0	222790000	0
O86559	tr|O86559|O86559_STRCO Uncharacterized protein OS=Streptomyces coelicolor (strain ATCC BAA-471 / A3(2) / M145) OX=100226 GN=SCO6625 PE=4 SV=1	0	0	0	0	0	0	550470000	231640000	0	0	0	167230000	0	185340000	0	194640000	0	145690000	119310000	135630000
Q9ZBV3	tr|Q9ZBV3|Q9ZBV3_STRCO Putative transcriptional regulator OS=Streptomyces coelicolor (strain ATCC BAA-471 / A3(2) / M145) OX=100226 GN=SCO6565 PE=4 SV=1	242080000	202680000	276340000	262610000	163360000	188990000	200550000	252420000	0	0	217220000	320490000	214070000	262750000	344700000	402220000	162230000	277470000	0	123640000
Q9FBX0	tr|Q9FBX0|Q9FBX0_STRCO Putative TetR-family transcriptional regulator OS=Streptomyces coelicolor (strain ATCC BAA-471 / A3(2) / M145) OX=100226 GN=SCO7815 PE=1 SV=1	1804500000	650150000	0	0	0	0	578820000	271760000	0	0	0	0	615750000	0	0	0	0	0	0	0
Q7AKJ7;Q99QQ6	tr|Q7AKJ7|Q7AKJ7_STRCO DmdR1 protein OS=Streptomyces coelicolor (strain ATCC BAA-471 / A3(2) / M145) OX=100226 GN=dmdR1 PE=3 SV=1	0	247570000	243630000	324140000	154790000	207520000	0	303270000	0	0	306000000	308300000	0	0	0	0	308640000	269140000	411100000	505670000
Q9FCF5	tr|Q9FCF5|Q9FCF5_STRCO Putative GntR-family regulatory protein OS=Streptomyces coelicolor (strain ATCC BAA-471 / A3(2) / M145) OX=100226 GN=SCO4215 PE=4 SV=1	0	0	0	0	0	0	428800000	313740000	0	0	0	0	0	0	0	0	0	0	0	0
Q9FBQ9	tr|Q9FBQ9|Q9FBQ9_STRCO Putative MarR-family transcriptional regulator OS=Streptomyces coelicolor (strain ATCC BAA-471 / A3(2) / M145) OX=100226 GN=SCO5287 PE=4 SV=1	0	0	0	0	0	0	0	403960000	0	0	0	0	0	222090000	186470000	249650000	0	0	0	0
Q9KZX2	tr|Q9KZX2|Q9KZX2_STRCO Putative transcriptional regulator OS=Streptomyces coelicolor (strain ATCC BAA-471 / A3(2) / M145) OX=100226 GN=SCO4454 PE=1 SV=1	262680000	355950000	160270000	224500000	276790000	463140000	195220000	421600000	0	0	0	349430000	0	443570000	0	223620000	360620000	1220900000	0	213660000
Q9KXJ1	tr|Q9KXJ1|Q9KXJ1_STRCO Putative transcriptional regulator OS=Streptomyces coelicolor (strain ATCC BAA-471 / A3(2) / M145) OX=100226 GN=SCO2329 PE=4 SV=1	0	0	0	0	0	0	848170000	444450000	0	0	0	0	0	0	0	0	0	0	0	0
Q9F3J4	tr|Q9F3J4|Q9F3J4_STRCO Uncharacterized protein OS=Streptomyces coelicolor (strain ATCC BAA-471 / A3(2) / M145) OX=100226 GN=SCO5271 PE=4 SV=1	0	0	0	0	0	0	0	516290000	0	0	0	0	0	0	0	0	0	0	0	0
O86557	tr|O86557|O86557_STRCO Putative ATP/GTP binding protein OS=Streptomyces coelicolor (strain ATCC BAA-471 / A3(2) / M145) OX=100226 GN=SCO6623 PE=4 SV=1	0	904150000	0	0	0	933270000	0	694580000	0	0	0	0	0	0	0	0	0	0	0	0
Q9KZP7	tr|Q9KZP7|Q9KZP7_STRCO Putative membrane protein OS=Streptomyces coelicolor (strain ATCC BAA-471 / A3(2) / M145) OX=100226 GN=SCO1385 PE=3 SV=1	0	0	0	0	0	0	1921300000	1711700000	0	0	0	0	1695500000	1034700000	0	0	0	0	0	0
Q99QQ4	tr|Q99QQ4|Q99QQ4_STRCO Putative DNA integrase/recombinase OS=Streptomyces coelicolor (strain ATCC BAA-471 / A3(2) / M145) OX=100226 GN=SCP1.18c PE=4 SV=1	0	0	0	0	0	0	0	0	50318000	0	0	0	0	0	0	0	0	0	0	0
Q9K463	tr|Q9K463|Q9K463_STRCO Putative TetR-family transcriptional regulator OS=Streptomyces coelicolor (strain ATCC BAA-471 / A3(2) / M145) OX=100226 GN=SCO7222 PE=1 SV=1	0	0	0	0	0	0	0	0	78960000	0	0	0	0	0	0	0	0	0	0	0
Q9X8E7	tr|Q9X8E7|Q9X8E7_STRCO Uncharacterized protein OS=Streptomyces coelicolor (strain ATCC BAA-471 / A3(2) / M145) OX=100226 GN=SCO3274 PE=4 SV=1	0	0	0	0	0	0	0	0	79009000	0	0	0	0	0	0	0	0	0	0	0
O69878	tr|O69878|O69878_STRCO Uncharacterized protein OS=Streptomyces coelicolor (strain ATCC BAA-471 / A3(2) / M145) OX=100226 GN=SCO5590 PE=4 SV=1	1406000000	136970000	569820000	0	469450000	66431000	317560000	0	82974000	0	2835200000	515880000	408530000	200390000	269430000	198340000	394790000	0	183420000	0
Q9L0U5	tr|Q9L0U5|Q9L0U5_STRCO Putative tetR-family regulatory protein OS=Streptomyces coelicolor (strain ATCC BAA-471 / A3(2) / M145) OX=100226 GN=SCO4499 PE=4 SV=1	0	0	0	0	0	0	0	0	83381000	0	0	0	0	0	0	0	0	0	0	0
Q9K3C2	tr|Q9K3C2|Q9K3C2_STRCO Ribonucleoside-diphosphate reductase subunit beta OS=Streptomyces coelicolor (strain ATCC BAA-471 / A3(2) / M145) OX=100226 GN=nrdB PE=3 SV=1	0	0	0	0	0	58796000	0	0	84652000	0	0	0	0	0	0	0	0	0	0	0
Q9KXS5	tr|Q9KXS5|Q9KXS5_STRCO DNA helicase OS=Streptomyces coelicolor (strain ATCC BAA-471 / A3(2) / M145) OX=100226 GN=SCO4316 PE=4 SV=1	0	0	0	0	0	0	0	0	85993000	0	0	0	0	0	0	0	0	0	0	0
Q9EWD6	tr|Q9EWD6|Q9EWD6_STRCO Putative tetR-family transcriptional regulator OS=Streptomyces coelicolor (strain ATCC BAA-471 / A3(2) / M145) OX=100226 GN=SCO4871 PE=4 SV=1	95704000	109920000	121620000	121080000	0	86397000	115810000	97494000	104300000	0	127690000	0	154350000	188880000	0	0	213730000	189590000	0	0
O88073	tr|O88073|O88073_STRCO Putative transcriptional regulator OS=Streptomyces coelicolor (strain ATCC BAA-471 / A3(2) / M145) OX=100226 GN=SCO1616 PE=3 SV=1	453350000	418080000	639160000	517030000	1105800000	2050900000	0	0	106690000	0	144700000	333920000	634350000	651650000	274680000	0	0	0	0	0
Q9L0T8	sp|Q9L0T8|MQNA_STRCO Chorismate dehydratase OS=Streptomyces coelicolor (strain ATCC BAA-471 / A3(2) / M145) OX=100226 GN=mqnA PE=1 SV=1	106640000	0	130270000	0	106820000	81270000	153210000	100040000	108580000	0	0	0	0	0	0	0	0	0	0	0
Q9KXK3	tr|Q9KXK3|Q9KXK3_STRCO Putative methyltransferase OS=Streptomyces coelicolor (strain ATCC BAA-471 / A3(2) / M145) OX=100226 GN=SCO2317 PE=4 SV=1	0	0	109090000	0	0	0	126900000	0	112080000	0	0	0	0	0	0	0	0	0	0	0
Q9KZG6	tr|Q9KZG6|Q9KZG6_STRCO Putative DNA-binding protein OS=Streptomyces coelicolor (strain ATCC BAA-471 / A3(2) / M145) OX=100226 GN=SCO6986 PE=4 SV=1	110310000	0	0	0	113690000	0	0	0	113840000	0	0	0	0	0	0	0	0	0	0	0
Q9L1Z5	tr|Q9L1Z5|Q9L1Z5_STRCO Aspartate-semialdehyde dehydrogenase OS=Streptomyces coelicolor (strain ATCC BAA-471 / A3(2) / M145) OX=100226 GN=asd PE=3 SV=1	101990000	0	114550000	84840000	103880000	52434000	145900000	0	122940000	0	0	0	120790000	0	113180000	0	0	0	128470000	0
O69933	tr|O69933|O69933_STRCO Putative DNA recombinase OS=Streptomyces coelicolor (strain ATCC BAA-471 / A3(2) / M145) OX=100226 GN=SCO6405 PE=4 SV=1	0	0	0	0	0	0	0	0	124400000	0	0	0	0	0	0	0	0	0	0	0
Q9XA36	tr|Q9XA36|Q9XA36_STRCO Putative ion-transporting ATPase OS=Streptomyces coelicolor (strain ATCC BAA-471 / A3(2) / M145) OX=100226 GN=SCO3577 PE=4 SV=1	146640000	229040000	178530000	209240000	193550000	251060000	218200000	324440000	124870000	0	0	0	0	0	0	0	0	0	0	0
Q9RJM5;REV__Q8CJR8	sp|Q9RJM5|NADE_STRCO NH(3)-dependent NAD(+) synthetase OS=Streptomyces coelicolor (strain ATCC BAA-471 / A3(2) / M145) OX=100226 GN=nadE PE=3 SV=1	0	0	0	0	0	0	124660000	0	134640000	0	0	0	0	0	0	0	0	0	0	0
Q05943	sp|Q05943|GLNR_STRCO Transcriptional regulatory protein GlnR OS=Streptomyces coelicolor (strain ATCC BAA-471 / A3(2) / M145) OX=100226 GN=glnR PE=3 SV=1	3782900000	1169600000	248070000	90089000	386510000	461520000	391070000	0	139810000	0	1444900000	1819000000	0	0	493000000	616290000	12629000000	7046300000	88059000	0
Q9ZBX2;Q9ZBY2	tr|Q9ZBX2|Q9ZBX2_STRCO Uncharacterized protein OS=Streptomyces coelicolor (strain ATCC BAA-471 / A3(2) / M145) OX=100226 GN=SCO3960 PE=4 SV=1	0	0	0	95707000	0	88568000	0	125260000	140860000	0	0	0	0	0	0	0	0	0	0	0
Q9K3T0	tr|Q9K3T0|Q9K3T0_STRCO Putative two-component system response regulator OS=Streptomyces coelicolor (strain ATCC BAA-471 / A3(2) / M145) OX=100226 GN=SCO3134 PE=4 SV=1	151170000	0	0	0	0	0	151220000	0	152910000	0	0	0	0	0	0	0	0	0	108070000	0
Q9ADK8	tr|Q9ADK8|Q9ADK8_STRCO Putative tetR-family transcriptional regulator OS=Streptomyces coelicolor (strain ATCC BAA-471 / A3(2) / M145) OX=100226 GN=SCO4952 PE=4 SV=1	4624600000	1686400000	85710000	0	146840000	133760000	86584000	0	157110000	0	192250000	274010000	155880000	303250000	448170000	503680000	175270000	372770000	99179000	170380000
Q9RDF2	sp|Q9RDF2|ERA_STRCO GTPase Era OS=Streptomyces coelicolor (strain ATCC BAA-471 / A3(2) / M145) OX=100226 GN=era PE=3 SV=2	205430000	0	214550000	0	213150000	0	202870000	0	157310000	0	0	0	241670000	0	245280000	0	195520000	0	0	0
Q9Z522	tr|Q9Z522|Q9Z522_STRCO RNA polymerase-binding protein RbpA OS=Streptomyces coelicolor (strain ATCC BAA-471 / A3(2) / M145) OX=100226 GN=rbpA PE=3 SV=1	0	0	0	0	0	0	0	0	175990000	0	0	0	0	0	0	0	0	0	0	0
Q8CJP7	sp|Q8CJP7|DXS2_STRCO 1-deoxy-D-xylulose-5-phosphate synthase 2 OS=Streptomyces coelicolor (strain ATCC BAA-471 / A3(2) / M145) OX=100226 GN=dxs2 PE=3 SV=1	181610000	0	121870000	0	172960000	0	249740000	128130000	176460000	0	0	0	0	0	0	0	0	0	0	0
Q9RKY4	tr|Q9RKY4|Q9RKY4_STRCO Putative AsnC-family transcriptional regulatory protein OS=Streptomyces coelicolor (strain ATCC BAA-471 / A3(2) / M145) OX=100226 GN=SCO1425 PE=4 SV=1	572630000	0	447070000	0	260160000	0	282890000	0	180490000	0	483150000	1910600000	0	1538200000	385290000	1700000000	0	309160000	0	161230000
Q9FBM3	sp|Q9FBM3|EX7L_STRCO Exodeoxyribonuclease 7 large subunit OS=Streptomyces coelicolor (strain ATCC BAA-471 / A3(2) / M145) OX=100226 GN=xseA PE=3 SV=1	0	0	0	0	0	0	0	0	183090000	0	372780000	1164000000	0	467510000	0	150410000	0	0	205740000	0
Q9RCY5	tr|Q9RCY5|Q9RCY5_STRCO Putative lysR-family transcriptional regulator OS=Streptomyces coelicolor (strain ATCC BAA-471 / A3(2) / M145) OX=100226 GN=SCO0925 PE=3 SV=1	545590000	177160000	503610000	67788000	472280000	169340000	143910000	0	190420000	0	91383000	0	64105000	0	258510000	0	0	0	0	0
Q9RKB3	tr|Q9RKB3|Q9RKB3_STRCO Exodeoxyribonuclease III OS=Streptomyces coelicolor (strain ATCC BAA-471 / A3(2) / M145) OX=100226 GN=SCO3174 PE=3 SV=1	194920000	0	183220000	0	158750000	99897000	159800000	0	196270000	0	0	222570000	147280000	142070000	0	0	0	231940000	0	0
Q9FC17	tr|Q9FC17|Q9FC17_STRCO Uncharacterized protein OS=Streptomyces coelicolor (strain ATCC BAA-471 / A3(2) / M145) OX=100226 GN=SCO7067 PE=4 SV=1	166920000	142910000	167820000	165520000	0	200330000	182600000	212650000	198780000	0	0	276240000	0	307200000	0	250680000	0	233120000	0	0
Q04296	sp|Q04296|Y4628_STRCO Uncharacterized HTH-type transcriptional regulator SCO4628 OS=Streptomyces coelicolor (strain ATCC BAA-471 / A3(2) / M145) OX=100226 GN=SCO4628 PE=4 SV=3	291960000	223550000	271070000	166450000	203270000	223510000	256830000	162710000	244840000	0	0	173370000	189630000	165930000	235080000	246540000	128780000	236890000	0	0
Q9L1I1	sp|Q9L1I1|RL27_STRCO 50S ribosomal protein L27 OS=Streptomyces coelicolor (strain ATCC BAA-471 / A3(2) / M145) OX=100226 GN=rpmA PE=3 SV=1	206210000	0	282990000	0	235160000	0	233270000	0	259070000	0	0	0	0	0	0	0	0	0	295630000	148100000
Q9L0C9	sp|Q9L0C9|RL24_STRCO 50S ribosomal protein L24 OS=Streptomyces coelicolor (strain ATCC BAA-471 / A3(2) / M145) OX=100226 GN=rplX PE=3 SV=1	201110000	0	356150000	0	247960000	0	285250000	0	263490000	0	0	0	0	196520000	250740000	244400000	0	202760000	384200000	277560000
Q9K3M1	tr|Q9K3M1|Q9K3M1_STRCO Putative ROK family regulatory protein OS=Streptomyces coelicolor (strain ATCC BAA-471 / A3(2) / M145) OX=100226 GN=SCO1039 PE=4 SV=1	257960000	0	394100000	202410000	478750000	167890000	169850000	0	268000000	0	621540000	400630000	731300000	505380000	394320000	175780000	199810000	0	218180000	0
Q9RJN6	tr|Q9RJN6|Q9RJN6_STRCO Putative regulatory protein OS=Streptomyces coelicolor (strain ATCC BAA-471 / A3(2) / M145) OX=100226 GN=SCO0608 PE=4 SV=1	15547000000	0	17545000000	0	15578000000	0	760880000	0	308870000	0	23957000000	0	16204000000	0	16018000000	0	21640000000	0	1092400000	0
Q9FBS4	tr|Q9FBS4|Q9FBS4_STRCO Putative gntR-family transcriptional regulator OS=Streptomyces coelicolor (strain ATCC BAA-471 / A3(2) / M145) OX=100226 GN=SCO7168 PE=4 SV=1	270710000	240300000	1496900000	320820000	263950000	365890000	411630000	165710000	319110000	0	633880000	420380000	1184400000	629070000	509680000	369600000	466110000	373230000	334140000	185710000
Q8CJQ4	tr|Q8CJQ4|Q8CJQ4_STRCO Transcriptional regulator OS=Streptomyces coelicolor (strain ATCC BAA-471 / A3(2) / M145) OX=100226 GN=SCO5811 PE=4 SV=1	337000000	0	319580000	0	281060000	0	297550000	0	383840000	0	0	0	0	0	226900000	0	0	0	0	0
Q9XA48	tr|Q9XA48|Q9XA48_STRCO Putative branched-chain alpha keto acid dehydrogenase E1 beta subunit OS=Streptomyces coelicolor (strain ATCC BAA-471 / A3(2) / M145) OX=100226 GN=SCO3830 PE=4 SV=1	289090000	0	289220000	0	279520000	0	382550000	0	401730000	0	0	0	0	0	0	0	0	0	0	0
Q93S03	tr|Q93S03|Q93S03_STRCO Putative regulatory protein OS=Streptomyces coelicolor (strain ATCC BAA-471 / A3(2) / M145) OX=100226 GN=SCO6286 PE=4 SV=1	331070000	0	1293100000	0	449000000	0	371740000	0	409230000	0	0	0	358060000	0	224980000	0	0	0	0	0
Q9RL53	tr|Q9RL53|Q9RL53_STRCO Putative transcriptional regulator OS=Streptomyces coelicolor (strain ATCC BAA-471 / A3(2) / M145) OX=100226 GN=SCO0433 PE=4 SV=1	2068800000	0	0	0	0	0	175800000	0	420040000	0	0	0	0	0	0	0	0	0	0	0
Q9KYD9	tr|Q9KYD9|Q9KYD9_STRCO Putative integral membrane protein OS=Streptomyces coelicolor (strain ATCC BAA-471 / A3(2) / M145) OX=100226 GN=SCO4131 PE=4 SV=1	0	0	1126200000	0	0	0	1538500000	0	467500000	0	2855700000	1265900000	3037300000	1522000000	3632500000	1976100000	3217900000	2184300000	2081100000	670700000
Q93JB6	tr|Q93JB6|Q93JB6_STRCO Uncharacterized protein OS=Streptomyces coelicolor (strain ATCC BAA-471 / A3(2) / M145) OX=100226 GN=SCO7480 PE=4 SV=1	0	0	0	0	813660000	0	0	0	500540000	0	0	0	0	0	0	0	0	0	0	0
Q9RDR0	tr|Q9RDR0|Q9RDR0_STRCO Putative transcriptional regulator OS=Streptomyces coelicolor (strain ATCC BAA-471 / A3(2) / M145) OX=100226 GN=SCO2374 PE=4 SV=1	0	0	0	0	0	0	0	0	527920000	0	0	0	0	0	0	0	0	0	0	0
Q93IX5	tr|Q93IX5|Q93IX5_STRCO Putative AsnC-family transcriptional regulatory protein OS=Streptomyces coelicolor (strain ATCC BAA-471 / A3(2) / M145) OX=100226 GN=SCO1295 PE=4 SV=1	532310000	109860000	2010400000	157280000	857550000	0	395320000	0	531060000	0	1941200000	1147700000	756600000	326620000	1426200000	581660000	902460000	620320000	0	0
O69979	sp|O69979|LEXA_STRCO LexA repressor OS=Streptomyces coelicolor (strain ATCC BAA-471 / A3(2) / M145) OX=100226 GN=lexA PE=3 SV=1	0	0	0	0	321770000	133270000	0	0	546440000	0	477820000	283600000	254110000	0	0	0	0	0	328360000	0
P38133	sp|P38133|RPOE_STRCO RNA polymerase sigma-E factor OS=Streptomyces coelicolor (strain ATCC BAA-471 / A3(2) / M145) OX=100226 GN=sigE PE=1 SV=2	0	0	0	0	0	0	0	0	576290000	0	715510000	474290000	78968000	0	0	0	131570000	0	139030000	0
O87853	tr|O87853|O87853_STRCO Transcriptional regulator OS=Streptomyces coelicolor (strain ATCC BAA-471 / A3(2) / M145) OX=100226 GN=SCO6598 PE=4 SV=1	0	0	0	0	371150000	188230000	0	0	585370000	0	0	0	0	0	0	0	0	0	0	0
Q9X8D5	tr|Q9X8D5|Q9X8D5_STRCO Uncharacterized protein OS=Streptomyces coelicolor (strain ATCC BAA-471 / A3(2) / M145) OX=100226 GN=SCO3262 PE=4 SV=1	806400000	0	375880000	0	632750000	0	586620000	0	776450000	0	438450000	0	342080000	0	269230000	0	342010000	136970000	380460000	68839000
Q9X8P9	tr|Q9X8P9|Q9X8P9_STRCO HTH marR-type domain-containing protein OS=Streptomyces coelicolor (strain ATCC BAA-471 / A3(2) / M145) OX=100226 GN=SCO3632 PE=4 SV=1	450590000	0	0	0	0	0	0	0	995050000	0	740580000	663620000	799740000	725780000	833950000	588580000	0	0	0	0
Q9AK29	tr|Q9AK29|Q9AK29_STRCO Putative transcriptional regulator OS=Streptomyces coelicolor (strain ATCC BAA-471 / A3(2) / M145) OX=100226 GN=SCO4897 PE=3 SV=1	1783300000	0	1585400000	0	1907600000	0	1650300000	0	1665700000	0	0	0	73729000	0	63638000	0	0	0	0	0
Q9S222	tr|Q9S222|Q9S222_STRCO Putative transcriptional regulator OS=Streptomyces coelicolor (strain ATCC BAA-471 / A3(2) / M145) OX=100226 GN=SCO1778 PE=4 SV=1	3292600000	0	1072400000	0	709320000	0	10330000000	684870000	1826700000	0	1835400000	237240000	2751000000	937240000	2271500000	305710000	2052000000	123110000	0	0
Q9X7R6	sp|Q9X7R6|RNH_STRCO Ribonuclease HI OS=Streptomyces coelicolor (strain ATCC BAA-471 / A3(2) / M145) OX=100226 GN=rnhA PE=3 SV=2	4661000000	0	1367500000	0	2618200000	140380000	959850000	0	6124700000	0	5653900000	2592900000	7657900000	3571200000	1571000000	767970000	2219800000	799920000	1010900000	587130000
Q93IX7	tr|Q93IX7|Q93IX7_STRCO Uncharacterized protein OS=Streptomyces coelicolor (strain ATCC BAA-471 / A3(2) / M145) OX=100226 GN=SCO1293 PE=4 SV=1	0	0	0	0	0	0	0	0	0	12812000	0	0	0	0	0	0	0	0	0	0
Q9K4I4	tr|Q9K4I4|Q9K4I4_STRCO Putative oxidoreductase OS=Streptomyces coelicolor (strain ATCC BAA-471 / A3(2) / M145) OX=100226 GN=SCO7241 PE=4 SV=1	0	0	0	0	0	0	0	0	0	13069000	0	0	0	0	0	0	0	0	0	0
Q9L238	tr|Q9L238|Q9L238_STRCO Putative membrane protein OS=Streptomyces coelicolor (strain ATCC BAA-471 / A3(2) / M145) OX=100226 GN=SCO6794 PE=4 SV=1	0	0	0	0	0	0	0	0	0	14166000	0	0	0	0	0	0	0	0	0	0
Q9RJQ5	tr|Q9RJQ5|Q9RJQ5_STRCO Putative ATP/GTP binding protein OS=Streptomyces coelicolor (strain ATCC BAA-471 / A3(2) / M145) OX=100226 GN=SCO0585 PE=3 SV=1	0	0	0	0	0	0	0	0	0	16254000	0	0	0	0	0	0	0	0	0	0
cpz22	cpz22	0	0	0	0	0	0	0	0	0	16666000	0	0	0	0	0	0	0	0	0	0
Q9FBL7	tr|Q9FBL7|Q9FBL7_STRCO Dihydropteroate synthase OS=Streptomyces coelicolor (strain ATCC BAA-471 / A3(2) / M145) OX=100226 GN=SCO5141 PE=3 SV=1	0	0	0	0	0	0	0	0	0	16952000	0	0	0	0	0	0	0	0	0	0
Q8CJT3	tr|Q8CJT3|Q8CJT3_STRCO Putative integral membrane protein OS=Streptomyces coelicolor (strain ATCC BAA-471 / A3(2) / M145) OX=100226 GN=SCO4548 PE=4 SV=1	0	0	0	0	0	0	0	0	0	17126000	0	0	0	0	0	0	0	0	0	0
Q9K413	tr|Q9K413|Q9K413_STRCO Uncharacterized protein OS=Streptomyces coelicolor (strain ATCC BAA-471 / A3(2) / M145) OX=100226 GN=SCO1320 PE=4 SV=1	0	0	0	0	0	0	0	0	0	17380000	0	0	0	0	0	0	0	0	0	0
Q9ZBP0	tr|Q9ZBP0|Q9ZBP0_STRCO Putative regulatory protein OS=Streptomyces coelicolor (strain ATCC BAA-471 / A3(2) / M145) OX=100226 GN=SCO6169 PE=3 SV=1	2600900000	4881200000	54738000	42493000	0	0	0	0	0	18025000	0	0	61409000	129740000	0	71432000	0	10848000	11638000	0
Q8CJI6	tr|Q8CJI6|Q8CJI6_STRCO Putative ATP/GTP binding protein OS=Streptomyces coelicolor (strain ATCC BAA-471 / A3(2) / M145) OX=100226 GN=SCO5677 PE=4 SV=1	0	0	0	0	0	0	0	0	0	19040000	0	0	0	0	0	0	0	0	0	0
Q9L123	tr|Q9L123|Q9L123_STRCO Putative decarboxylase OS=Streptomyces coelicolor (strain ATCC BAA-471 / A3(2) / M145) OX=100226 GN=SCO7437 PE=3 SV=1	0	0	0	0	0	0	0	0	0	19163000	0	0	0	0	0	0	0	0	0	0
Q9F2Q6	tr|Q9F2Q6|Q9F2Q6_STRCO Putative hydrolase OS=Streptomyces coelicolor (strain ATCC BAA-471 / A3(2) / M145) OX=100226 GN=SCO3093 PE=4 SV=1	0	0	0	0	0	0	0	0	0	19608000	0	0	0	0	0	0	0	0	0	0
Q9KZ29	tr|Q9KZ29|Q9KZ29_STRCO Uncharacterized protein OS=Streptomyces coelicolor (strain ATCC BAA-471 / A3(2) / M145) OX=100226 GN=SCO2205 PE=4 SV=1	0	0	0	0	0	0	0	0	0	22917000	0	0	0	0	0	0	0	0	0	0
Q9F2X8	tr|Q9F2X8|Q9F2X8_STRCO Putative polyprenyl diphosphate synthase OS=Streptomyces coelicolor (strain ATCC BAA-471 / A3(2) / M145) OX=100226 GN=SCO4583 PE=3 SV=1	0	0	0	0	0	0	0	0	0	22936000	0	0	0	0	0	0	0	0	0	0
Q9EWT6	tr|Q9EWT6|Q9EWT6_STRCO Putative oxidoreductase OS=Streptomyces coelicolor (strain ATCC BAA-471 / A3(2) / M145) OX=100226 GN=SCO0735 PE=4 SV=1	0	0	0	0	0	0	0	0	0	22996000	0	0	0	0	0	0	0	0	0	0
Q9ADH2	tr|Q9ADH2|Q9ADH2_STRCO Putative integral membrane protein OS=Streptomyces coelicolor (strain ATCC BAA-471 / A3(2) / M145) OX=100226 GN=SCO6091 PE=4 SV=1	0	0	0	0	0	0	0	0	0	23599000	0	0	0	0	0	0	0	0	0	0
Q9F2P4	tr|Q9F2P4|Q9F2P4_STRCO Putative lipoprotein OS=Streptomyces coelicolor (strain ATCC BAA-471 / A3(2) / M145) OX=100226 GN=SCO3106 PE=4 SV=1	0	0	0	0	0	0	0	0	0	23746000	0	0	0	0	0	0	0	0	0	0
Q9S2Z0	tr|Q9S2Z0|Q9S2Z0_STRCO Putative glutamate synthase small subunit OS=Streptomyces coelicolor (strain ATCC BAA-471 / A3(2) / M145) OX=100226 GN=SCO2025 PE=4 SV=1	0	0	0	0	0	0	0	0	0	23851000	0	0	0	0	0	0	0	0	0	0
Q9X923	tr|Q9X923|Q9X923_STRCO Putative morphological differentiation-associated protein OS=Streptomyces coelicolor (strain ATCC BAA-471 / A3(2) / M145) OX=100226 GN=SCO3558 PE=3 SV=1	0	0	0	0	0	0	0	0	0	24303000	0	0	0	0	0	0	0	0	0	0
Q9L009	tr|Q9L009|Q9L009_STRCO Putative dehydrogenase OS=Streptomyces coelicolor (strain ATCC BAA-471 / A3(2) / M145) OX=100226 GN=SCO2304 PE=3 SV=1	0	0	0	0	0	0	0	0	0	24312000	0	0	0	0	0	0	0	0	0	0
Q9K4I1	tr|Q9K4I1|Q9K4I1_STRCO Probable long-chain-fatty-acid-CoA ligase OS=Streptomyces coelicolor (strain ATCC BAA-471 / A3(2) / M145) OX=100226 GN=SCO7244 PE=4 SV=1	0	0	0	0	0	0	0	0	0	24613000	0	0	0	0	0	0	0	0	0	0
Q9K3R6	sp|Q9K3R6|ISPE_STRCO 4-diphosphocytidyl-2-C-methyl-D-erythritol kinase OS=Streptomyces coelicolor (strain ATCC BAA-471 / A3(2) / M145) OX=100226 GN=ispE PE=3 SV=1	0	0	0	0	0	0	0	0	0	25733000	0	0	0	0	0	0	0	0	0	0
Q9Z4Z8	tr|Q9Z4Z8|Q9Z4Z8_STRCO Putative hydrolase OS=Streptomyces coelicolor (strain ATCC BAA-471 / A3(2) / M145) OX=100226 GN=SCO3233 PE=4 SV=1	0	0	0	0	0	0	0	0	0	26321000	0	0	0	0	0	0	0	0	0	0
Q9K4B9	tr|Q9K4B9|Q9K4B9_STRCO Putative ABC transporter integral membrane subunit OS=Streptomyces coelicolor (strain ATCC BAA-471 / A3(2) / M145) OX=100226 GN=SCO5392 PE=4 SV=1	0	0	0	0	0	0	0	0	0	26328000	0	0	0	0	0	0	0	0	0	0
Q9EWF6	tr|Q9EWF6|Q9EWF6_STRCO Nitrate reductase gamma chain NarI3 OS=Streptomyces coelicolor (strain ATCC BAA-471 / A3(2) / M145) OX=100226 GN=SCO4950 PE=4 SV=1	0	0	0	0	0	0	0	0	0	26609000	0	0	0	0	0	0	0	0	0	0
Q9L283	tr|Q9L283|Q9L283_STRCO Putative acyltransferase OS=Streptomyces coelicolor (strain ATCC BAA-471 / A3(2) / M145) OX=100226 GN=SCO1526 PE=4 SV=1	0	0	0	0	0	0	0	0	0	26689000	0	0	0	0	0	0	0	0	0	0
Q9K4B6	tr|Q9K4B6|Q9K4B6_STRCO Putative ABC transporter ATP-binding subunit OS=Streptomyces coelicolor (strain ATCC BAA-471 / A3(2) / M145) OX=100226 GN=SCO5395 PE=4 SV=1	0	0	0	0	0	0	0	0	0	27058000	0	0	0	0	0	0	0	0	0	0
Q9AK16	tr|Q9AK16|Q9AK16_STRCO Putative two component system response regulator OS=Streptomyces coelicolor (strain ATCC BAA-471 / A3(2) / M145) OX=100226 GN=SCO7712 PE=4 SV=1	0	0	0	0	0	0	0	0	0	27920000	0	0	0	0	0	0	0	0	0	0
O86780	tr|O86780|O86780_STRCO Putative lipoprotein OS=Streptomyces coelicolor (strain ATCC BAA-471 / A3(2) / M145) OX=100226 GN=SCO4739 PE=4 SV=1	0	0	0	0	0	0	0	0	0	30930000	0	0	0	0	0	0	0	0	0	0
Q9KZ44;Q9S2S1	tr|Q9KZ44|Q9KZ44_STRCO Two-component system response regulator OS=Streptomyces coelicolor (strain ATCC BAA-471 / A3(2) / M145) OX=100226 GN=SCO7088 PE=4 SV=1;tr|Q9S2S1|Q9S2S1_STRCO Putative two component system response regulator OS=Streptomyces coelicolor	0	0	0	0	0	0	0	0	0	31674000	0	0	0	0	0	0	0	0	0	0
Q9RDM9	tr|Q9RDM9|Q9RDM9_STRCO Putative aminotransferase OS=Streptomyces coelicolor (strain ATCC BAA-471 / A3(2) / M145) OX=100226 GN=SCO2408 PE=4 SV=1	0	0	0	0	0	0	0	0	0	32687000	0	0	0	0	0	0	0	0	0	0
Q9ZBY7	tr|Q9ZBY7|Q9ZBY7_STRCO Putative cytochrome oxidase subunit I OS=Streptomyces coelicolor (strain ATCC BAA-471 / A3(2) / M145) OX=100226 GN=SCO3945 PE=3 SV=1	0	0	0	0	0	0	0	0	0	34729000	0	0	0	0	0	0	0	0	0	0
Q93IW2	tr|Q93IW2|Q93IW2_STRCO Putative hydrolase OS=Streptomyces coelicolor (strain ATCC BAA-471 / A3(2) / M145) OX=100226 GN=SCO1308 PE=4 SV=1	0	0	0	0	0	0	0	0	0	35349000	0	0	0	0	0	0	0	0	0	0
O86783	tr|O86783|O86783_STRCO Bifunctional NAD(P)H-hydrate repair enzyme OS=Streptomyces coelicolor (strain ATCC BAA-471 / A3(2) / M145) OX=100226 GN=nnrE PE=3 SV=1	0	0	0	0	0	0	0	0	0	35592000	0	0	0	0	0	0	0	0	0	0
Q9K467	tr|Q9K467|Q9K467_STRCO Putative iron transport lipoprotein OS=Streptomyces coelicolor (strain ATCC BAA-471 / A3(2) / M145) OX=100226 GN=SCO7218 PE=4 SV=1	0	0	0	0	0	0	0	0	0	35955000	0	0	0	0	0	0	0	0	0	0
O69809	sp|O69809|HYDA_STRCO D-hydantoinase OS=Streptomyces coelicolor (strain ATCC BAA-471 / A3(2) / M145) OX=100226 GN=hyuA PE=3 SV=1	0	0	0	0	0	0	0	0	0	37162000	0	0	0	0	0	0	0	0	0	0
Q9L015	tr|Q9L015|Q9L015_STRCO 2-dehydro-3-deoxy-phosphogluconate aldolase OS=Streptomyces coelicolor (strain ATCC BAA-471 / A3(2) / M145) OX=100226 GN=SCO2298 PE=3 SV=1	0	0	0	0	0	49250000	0	57311000	0	37667000	0	0	0	0	0	0	0	0	0	0
Q9RJF5	tr|Q9RJF5|Q9RJF5_STRCO Putative phosphatase SCF76.19c OS=Streptomyces coelicolor (strain ATCC BAA-471 / A3(2) / M145) OX=100226 GN=SCO0479 PE=4 SV=1	0	0	0	0	0	0	0	0	0	38348000	0	0	0	0	0	0	0	0	0	0
Q9L235	tr|Q9L235|Q9L235_STRCO Putative ATP/GTP binding protein OS=Streptomyces coelicolor (strain ATCC BAA-471 / A3(2) / M145) OX=100226 GN=SCO6797 PE=3 SV=1	0	0	0	0	0	0	0	0	0	40296000	0	0	0	0	0	0	0	0	0	0
Q9ZC01	tr|Q9ZC01|Q9ZC01_STRCO ABC transporter ATP-binding protein OS=Streptomyces coelicolor (strain ATCC BAA-471 / A3(2) / M145) OX=100226 GN=SCO6512 PE=4 SV=1	0	0	0	50528000	0	53618000	0	64072000	0	40311000	0	0	0	0	0	0	0	0	0	0
Q9ZBR2	tr|Q9ZBR2|Q9ZBR2_STRCO Putative DNA methylase OS=Streptomyces coelicolor (strain ATCC BAA-471 / A3(2) / M145) OX=100226 GN=SCO5567 PE=4 SV=1	0	0	0	0	0	0	0	58029000	0	40394000	0	0	0	0	0	0	0	0	0	0
Q9KY20	tr|Q9KY20|Q9KY20_STRCO Uncharacterized protein OS=Streptomyces coelicolor (strain ATCC BAA-471 / A3(2) / M145) OX=100226 GN=SCO2370 PE=4 SV=1	0	0	0	0	0	0	0	0	0	41063000	0	0	0	0	0	0	0	0	0	0
Q9ZBZ0	tr|Q9ZBZ0|Q9ZBZ0_STRCO Putative transmembrane protein OS=Streptomyces coelicolor (strain ATCC BAA-471 / A3(2) / M145) OX=100226 GN=SCO3940 PE=4 SV=1	0	0	0	0	0	0	0	0	0	41914000	0	0	0	0	0	0	0	0	0	0
P41109	sp|P41109|Y4651_STRCO Putative lipoprotein SCO4651 OS=Streptomyces coelicolor (strain ATCC BAA-471 / A3(2) / M145) OX=100226 GN=SCO4651 PE=3 SV=1	0	0	0	0	0	0	0	0	0	42580000	0	0	0	0	0	0	0	0	0	0
Q9S2H3	tr|Q9S2H3|Q9S2H3_STRCO Uncharacterized protein OS=Streptomyces coelicolor (strain ATCC BAA-471 / A3(2) / M145) OX=100226 GN=SCO2908 PE=4 SV=1	0	0	0	0	0	0	0	0	0	45203000	0	0	0	0	0	0	0	0	0	0
Q9ZBQ7	sp|Q9ZBQ7|RNC_STRCO Ribonuclease 3 OS=Streptomyces coelicolor (strain ATCC BAA-471 / A3(2) / M145) OX=100226 GN=rnc PE=1 SV=2	0	0	0	60842000	0	0	0	0	0	45576000	0	0	0	0	0	0	0	0	0	0
Q9KXM6	tr|Q9KXM6|Q9KXM6_STRCO Uncharacterized protein OS=Streptomyces coelicolor (strain ATCC BAA-471 / A3(2) / M145) OX=100226 GN=SCO4331 PE=4 SV=1	0	0	0	0	0	0	0	58790000	0	45929000	0	0	0	0	0	0	0	0	0	0
Q9KZH0	tr|Q9KZH0|Q9KZH0_STRCO AP_endonuc_2 domain-containing protein OS=Streptomyces coelicolor (strain ATCC BAA-471 / A3(2) / M145) OX=100226 GN=SCO6982 PE=4 SV=1	0	0	0	0	0	0	0	0	0	46440000	0	0	0	0	0	0	0	0	0	0
Q9XAR1	sp|Q9XAR1|NUOH_STRCO NADH-quinone oxidoreductase subunit H OS=Streptomyces coelicolor (strain ATCC BAA-471 / A3(2) / M145) OX=100226 GN=nuoH PE=3 SV=1	0	0	0	0	0	0	0	0	0	47706000	0	0	0	0	0	0	0	0	0	0
Q9K3Q4	tr|Q9K3Q4|Q9K3Q4_STRCO Putative tetR-family regulatory protein OS=Streptomyces coelicolor (strain ATCC BAA-471 / A3(2) / M145) OX=100226 GN=SCO1094 PE=4 SV=1	0	0	0	0	0	0	0	0	0	47798000	0	0	0	0	0	0	0	0	0	0
Q9F2J9	tr|Q9F2J9|Q9F2J9_STRCO Putative regulatory protein OS=Streptomyces coelicolor (strain ATCC BAA-471 / A3(2) / M145) OX=100226 GN=SCO3782 PE=4 SV=1	0	0	0	0	0	0	0	85386000	0	48550000	0	0	0	0	0	0	0	0	0	0
Q9ZBT4	tr|Q9ZBT4|Q9ZBT4_STRCO Uncharacterized protein OS=Streptomyces coelicolor (strain ATCC BAA-471 / A3(2) / M145) OX=100226 GN=SCO6154 PE=4 SV=1	0	0	0	0	0	0	0	83067000	0	49293000	0	0	0	0	0	0	0	0	0	0
Q9Z4W6	tr|Q9Z4W6|Q9Z4W6_STRCO Methyltransf_11 domain-containing protein OS=Streptomyces coelicolor (strain ATCC BAA-471 / A3(2) / M145) OX=100226 GN=SCO3215 PE=4 SV=1	0	0	0	0	0	0	0	79316000	0	49846000	0	0	0	0	0	0	0	0	0	0
Q9KZI3	tr|Q9KZI3|Q9KZI3_STRCO Putative methyltransferase OS=Streptomyces coelicolor (strain ATCC BAA-471 / A3(2) / M145) OX=100226 GN=SCO1162 PE=4 SV=1	0	60456000	0	0	88528000	72395000	83628000	61880000	0	50136000	0	0	0	0	0	0	0	0	0	0
O86519	tr|O86519|O86519_STRCO Putative ATP/GTP binding protein OS=Streptomyces coelicolor (strain ATCC BAA-471 / A3(2) / M145) OX=100226 GN=SCO5537 PE=3 SV=1	0	0	0	0	0	0	0	0	0	50968000	0	0	0	0	0	0	0	0	0	0
Q9F2W1	sp|Q9F2W1|NUOB2_STRCO NADH-quinone oxidoreductase subunit B 2 OS=Streptomyces coelicolor (strain ATCC BAA-471 / A3(2) / M145) OX=100226 GN=nuoB2 PE=3 SV=1	0	0	0	0	0	0	0	0	0	51250000	0	0	0	0	0	0	0	0	0	0
O88066	tr|O88066|O88066_STRCO Uncharacterized protein OS=Streptomyces coelicolor (strain ATCC BAA-471 / A3(2) / M145) OX=100226 GN=SCO1609 PE=4 SV=1	0	0	0	0	65404000	0	0	0	0	53018000	0	0	0	0	0	0	0	0	0	0
Q9X930	tr|Q9X930|Q9X930_STRCO Putative integral membrane transport protein OS=Streptomyces coelicolor (strain ATCC BAA-471 / A3(2) / M145) OX=100226 GN=SCO3565 PE=4 SV=1	0	0	0	0	0	0	0	0	0	53051000	0	0	0	0	0	0	0	0	0	0
Q9EWT4	tr|Q9EWT4|Q9EWT4_STRCO Putative oxidoreductase OS=Streptomyces coelicolor (strain ATCC BAA-471 / A3(2) / M145) OX=100226 GN=SCO0737 PE=4 SV=1	0	0	0	0	0	0	0	71576000	0	54010000	0	0	0	0	0	0	0	0	0	0
Q9F3M0	tr|Q9F3M0|Q9F3M0_STRCO DAGKc domain-containing protein OS=Streptomyces coelicolor (strain ATCC BAA-471 / A3(2) / M145) OX=100226 GN=SCO5241 PE=4 SV=1	0	0	0	0	0	79014000	69706000	0	0	55365000	0	0	0	0	0	0	0	0	0	0
Q9S2A4	tr|Q9S2A4|Q9S2A4_STRCO Putative ATPase OS=Streptomyces coelicolor (strain ATCC BAA-471 / A3(2) / M145) OX=100226 GN=SCO1726 PE=4 SV=1	62299000	88255000	84590000	76769000	0	0	92395000	0	0	55870000	0	0	0	0	0	0	0	0	0	0
O86779	sp|O86779|COAA_STRCO Pantothenate kinase OS=Streptomyces coelicolor (strain ATCC BAA-471 / A3(2) / M145) OX=100226 GN=coaA PE=3 SV=1	0	51842000	0	0	0	43533000	0	53469000	0	60440000	0	0	0	0	0	0	0	0	52900000	0
O86598	tr|O86598|O86598_STRCO Putative transcriptional regulator OS=Streptomyces coelicolor (strain ATCC BAA-471 / A3(2) / M145) OX=100226 GN=SCO6233 PE=4 SV=1	0	0	0	0	0	0	0	0	0	60480000	0	0	0	0	0	0	0	0	0	0
Q9S2Q3	tr|Q9S2Q3|Q9S2Q3_STRCO Pyruvate dehydrogenase E1 component OS=Streptomyces coelicolor (strain ATCC BAA-471 / A3(2) / M145) OX=100226 GN=SCO2183 PE=4 SV=1	145330000	0	100300000	0	0	0	96743000	49701000	0	60988000	0	0	0	0	0	0	0	0	120940000	140070000
O54138	tr|O54138|O54138_STRCO Putative turgor pressure regulator OS=Streptomyces coelicolor (strain ATCC BAA-471 / A3(2) / M145) OX=100226 GN=SCO5872 PE=4 SV=1	150410000	155330000	233050000	243760000	188720000	131710000	0	87078000	0	61185000	169710000	168390000	340210000	385370000	172460000	146530000	0	0	0	0
Q9KZJ2	tr|Q9KZJ2|Q9KZJ2_STRCO Acyl-CoA thioesterase II OS=Streptomyces coelicolor (strain ATCC BAA-471 / A3(2) / M145) OX=100226 GN=SCO1153 PE=3 SV=1	0	76840000	0	73610000	0	0	0	73627000	0	61196000	0	0	0	0	0	0	0	0	0	0
O68814	sp|O68814|TRPC1_STRCO Indole-3-glycerol phosphate synthase 1 OS=Streptomyces coelicolor (strain ATCC BAA-471 / A3(2) / M145) OX=100226 GN=trpC1 PE=3 SV=3	0	0	0	70285000	0	72413000	67458000	74817000	0	62029000	0	0	0	0	0	0	0	0	0	0
O86587	tr|O86587|O86587_STRCO Putative aminotransferase OS=Streptomyces coelicolor (strain ATCC BAA-471 / A3(2) / M145) OX=100226 GN=SCO6222 PE=4 SV=1	0	0	0	0	0	86372000	0	196600000	0	62056000	0	0	0	0	0	0	0	0	0	0
Q9KZC2	tr|Q9KZC2|Q9KZC2_STRCO Beta-ketoadipyl-CoA thiolase OS=Streptomyces coelicolor (strain ATCC BAA-471 / A3(2) / M145) OX=100226 GN=SCO6967 PE=3 SV=1	0	0	0	74993000	0	0	0	74501000	0	62533000	0	0	0	0	0	0	0	0	0	134840000
Q9KYY0	tr|Q9KYY0|Q9KYY0_STRCO Putative phosphatase OS=Streptomyces coelicolor (strain ATCC BAA-471 / A3(2) / M145) OX=100226 GN=SCO3000 PE=4 SV=1	0	74815000	0	0	0	66886000	0	0	0	62657000	0	0	0	0	0	0	0	0	0	0
Q9L1K2;Q9KY04	sp|Q9L1K2|GLGE1_STRCO Alpha-1,4-glucan:maltose-1-phosphate maltosyltransferase 1 OS=Streptomyces coelicolor (strain ATCC BAA-471 / A3(2) / M145) OX=100226 GN=glgE1 PE=1 SV=1;sp|Q9KY04|GLGE2_STRCO Alpha-1,4-glucan:maltose-1-phosphate maltosyltransferase 2 O	0	85354000	0	108510000	0	0	0	87732000	0	63217000	0	114140000	0	0	0	0	0	105860000	0	241200000
Q9RK12	tr|Q9RK12|Q9RK12_STRCO Putative iron-siderophore binding lipoprotein OS=Streptomyces coelicolor (strain ATCC BAA-471 / A3(2) / M145) OX=100226 GN=SCO0494 PE=4 SV=1	0	0	0	0	0	61594000	0	85815000	0	63547000	0	0	0	0	0	0	0	0	0	0
Q9X826	tr|Q9X826|Q9X826_STRCO Uncharacterized protein OS=Streptomyces coelicolor (strain ATCC BAA-471 / A3(2) / M145) OX=100226 GN=SCO6059 PE=4 SV=1	0	0	0	95307000	0	0	0	93377000	0	63574000	0	109230000	0	0	0	86244000	0	0	0	197500000
Q8CJS0	tr|Q8CJS0|Q8CJS0_STRCO Histidine kinase OS=Streptomyces coelicolor (strain ATCC BAA-471 / A3(2) / M145) OX=100226 GN=SCO5239 PE=4 SV=1	0	70680000	0	56985000	0	76321000	0	79147000	0	63946000	0	0	0	0	0	0	0	0	0	0
Q9RDE7	tr|Q9RDE7|Q9RDE7_STRCO Putative IclR-family transcriptional regulator OS=Streptomyces coelicolor (strain ATCC BAA-471 / A3(2) / M145) OX=100226 GN=SCO2544 PE=4 SV=1	0	89100000	0	85287000	96388000	130870000	0	128830000	0	64146000	0	150040000	0	149340000	133100000	144510000	124330000	173630000	87950000	111180000
Q9FBX1	sp|Q9FBX1|Y7813_STRCO Putative S-adenosyl-L-methionine-dependent methyltransferase SCO7813 OS=Streptomyces coelicolor (strain ATCC BAA-471 / A3(2) / M145) OX=100226 GN=SCO7813 PE=3 SV=1	0	82817000	0	67534000	0	84132000	0	88201000	0	65467000	0	0	0	0	0	0	0	0	0	0
Q9XAQ8	tr|Q9XAQ8|Q9XAQ8_STRCO NuoE, NADH dehydrogenase subunit OS=Streptomyces coelicolor (strain ATCC BAA-471 / A3(2) / M145) OX=100226 GN=SCO4566 PE=3 SV=1	0	110640000	0	121790000	0	0	0	258930000	0	65869000	0	145120000	0	127880000	0	131270000	0	0	97598000	160630000
Q9X7W7	tr|Q9X7W7|Q9X7W7_STRCO TYR_PHOSPHATASE_2 domain-containing protein OS=Streptomyces coelicolor (strain ATCC BAA-471 / A3(2) / M145) OX=100226 GN=SCO6772 PE=4 SV=1	0	108590000	0	0	0	101360000	0	101570000	0	66789000	0	0	0	0	0	0	0	0	0	0
Q9L0F9	tr|Q9L0F9|Q9L0F9_STRCO Glutamate dehydrogenase OS=Streptomyces coelicolor (strain ATCC BAA-471 / A3(2) / M145) OX=100226 GN=SCO4683 PE=3 SV=1	83229000	79180000	103410000	103280000	0	59730000	0	89708000	0	67646000	0	0	0	0	0	0	0	0	0	42518000
Q9K4K4	tr|Q9K4K4|Q9K4K4_STRCO Putative regulatory protein OS=Streptomyces coelicolor (strain ATCC BAA-471 / A3(2) / M145) OX=100226 GN=SCO7310 PE=4 SV=1	0	67515000	0	65759000	0	0	0	0	0	68529000	0	0	0	0	0	0	0	0	0	0
Q9K4C1	tr|Q9K4C1|Q9K4C1_STRCO Putative alkanal monooxygenase (Luciferase) OS=Streptomyces coelicolor (strain ATCC BAA-471 / A3(2) / M145) OX=100226 GN=SCO5390 PE=4 SV=1	0	0	0	76724000	0	0	0	111210000	0	70115000	0	0	0	0	0	131160000	0	106770000	101890000	137860000
O69947	tr|O69947|O69947_STRCO Putative glycosyl hydrolase (Putative secreted protein) OS=Streptomyces coelicolor (strain ATCC BAA-471 / A3(2) / M145) OX=100226 GN=SCO6572 PE=4 SV=1	0	0	0	0	0	0	0	0	0	70736000	0	0	0	0	0	0	0	0	0	0
Q9ZBF9	tr|Q9ZBF9|Q9ZBF9_STRCO Putative ABC transporter ATP-binding protein OS=Streptomyces coelicolor (strain ATCC BAA-471 / A3(2) / M145) OX=100226 GN=SCO6454 PE=4 SV=1	0	0	0	0	0	0	0	0	0	71558000	0	0	0	0	0	0	0	0	0	0
Q8CK16	tr|Q8CK16|Q8CK16_STRCO Uncharacterized protein OS=Streptomyces coelicolor (strain ATCC BAA-471 / A3(2) / M145) OX=100226 GN=SCO1816 PE=3 SV=1	0	98621000	0	122250000	0	66495000	0	94692000	0	71749000	0	84548000	0	0	0	0	0	0	0	579720000
Q9L101	tr|Q9L101|Q9L101_STRCO Putative asnC-family regulatory protein OS=Streptomyces coelicolor (strain ATCC BAA-471 / A3(2) / M145) OX=100226 GN=SCO1458 PE=4 SV=1	0	0	0	86813000	0	83793000	103390000	68565000	0	71815000	0	0	0	123670000	138870000	91657000	0	144990000	0	0
Q9ZBZ1	tr|Q9ZBZ1|Q9ZBZ1_STRCO Uncharacterized protein OS=Streptomyces coelicolor (strain ATCC BAA-471 / A3(2) / M145) OX=100226 GN=SCO3939 PE=4 SV=1	0	78446000	89211000	85133000	0	87859000	95712000	85845000	0	71913000	0	0	0	0	0	0	0	0	0	0
Q9ZBS0	sp|Q9ZBS0|GPDA_STRCO Glycerol-3-phosphate dehydrogenase [NAD(P)+] OS=Streptomyces coelicolor (strain ATCC BAA-471 / A3(2) / M145) OX=100226 GN=gpsA PE=3 SV=1	0	0	0	86931000	0	54609000	0	76733000	0	72543000	0	0	0	0	0	103600000	0	0	0	0
Q9X846	tr|Q9X846|Q9X846_STRCO Putative L-allo-threonine aldolase OS=Streptomyces coelicolor (strain ATCC BAA-471 / A3(2) / M145) OX=100226 GN=SCO3385 PE=3 SV=1	0	101970000	0	83295000	59949000	0	0	64722000	0	72802000	0	71409000	0	0	0	0	0	0	160600000	485780000
Q9S2J9	tr|Q9S2J9|Q9S2J9_STRCO Putative formate dehydrogenase OS=Streptomyces coelicolor (strain ATCC BAA-471 / A3(2) / M145) OX=100226 GN=SCO2004 PE=3 SV=1	0	77802000	0	102250000	0	75256000	0	66872000	0	72884000	0	0	0	0	0	0	0	0	0	0
Q9S2P2	sp|Q9S2P2|LIPA_STRCO Lipoyl synthase OS=Streptomyces coelicolor (strain ATCC BAA-471 / A3(2) / M145) OX=100226 GN=lipA PE=3 SV=1	0	77139000	143280000	0	0	0	117720000	77146000	0	74204000	0	0	0	0	0	0	0	0	0	0
Q9RJX1	tr|Q9RJX1|Q9RJX1_STRCO Putative oxidoreductase OS=Streptomyces coelicolor (strain ATCC BAA-471 / A3(2) / M145) OX=100226 GN=SCO1199 PE=3 SV=1	0	76576000	0	76579000	0	76546000	0	81796000	0	74251000	0	0	0	0	0	0	0	0	0	0
Q9KYZ0	tr|Q9KYZ0|Q9KYZ0_STRCO Putative TetR-family transcriptional regulator OS=Streptomyces coelicolor (strain ATCC BAA-471 / A3(2) / M145) OX=100226 GN=SCO7539 PE=4 SV=1	0	0	0	0	0	100600000	333740000	88571000	0	74516000	0	0	0	0	0	0	0	0	0	0
Q9RDN3	tr|Q9RDN3|Q9RDN3_STRCO Putative sugar-binding receptor OS=Streptomyces coelicolor (strain ATCC BAA-471 / A3(2) / M145) OX=100226 GN=SCO2404 PE=4 SV=1	0	71709000	83978000	78980000	0	59591000	0	64994000	0	75120000	0	0	0	0	0	0	0	0	0	0
Q9RJJ7	tr|Q9RJJ7|Q9RJJ7_STRCO Putative transferase OS=Streptomyces coelicolor (strain ATCC BAA-471 / A3(2) / M145) OX=100226 GN=SCO0391 PE=4 SV=1	0	89916000	0	80609000	0	0	0	106860000	0	75499000	0	0	0	0	0	0	0	0	0	0
Q9RKU9;Q93J61	tr|Q9RKU9|Q9RKU9_STRCO Malate synthase OS=Streptomyces coelicolor (strain ATCC BAA-471 / A3(2) / M145) OX=100226 GN=aceB PE=3 SV=1	0	0	0	66776000	0	0	0	66496000	0	75621000	0	0	0	0	0	0	0	0	0	0
Q9F334	tr|Q9F334|Q9F334_STRCO Putative aminotransferase OS=Streptomyces coelicolor (strain ATCC BAA-471 / A3(2) / M145) OX=100226 GN=SCO5136 PE=4 SV=1	0	122930000	0	112240000	0	87331000	0	83070000	0	77549000	0	0	0	0	0	0	0	0	0	0
Q9RJ72	tr|Q9RJ72|Q9RJ72_STRCO Uncharacterized protein OS=Streptomyces coelicolor (strain ATCC BAA-471 / A3(2) / M145) OX=100226 GN=SCO1629 PE=4 SV=1	106270000	103790000	0	93722000	113390000	91583000	135010000	117680000	0	78206000	0	0	0	0	0	0	0	0	0	0
Q9KXP3	tr|Q9KXP3|Q9KXP3_STRCO Putative integral membrane protein OS=Streptomyces coelicolor (strain ATCC BAA-471 / A3(2) / M145) OX=100226 GN=SCO1507 PE=3 SV=1	0	0	0	0	0	0	0	0	0	78233000	0	0	0	0	0	0	0	0	0	0
Q9K3Y4	tr|Q9K3Y4|Q9K3Y4_STRCO Uncharacterized protein OS=Streptomyces coelicolor (strain ATCC BAA-471 / A3(2) / M145) OX=100226 GN=SCO1349 PE=4 SV=1	0	85709000	90924000	0	0	93606000	0	100490000	0	78243000	0	0	0	0	85769000	0	0	0	0	0
Q9L2L5	tr|Q9L2L5|Q9L2L5_STRCO PhoH-like protein OS=Streptomyces coelicolor (strain ATCC BAA-471 / A3(2) / M145) OX=100226 GN=SCO2532 PE=4 SV=1	0	98688000	105420000	124160000	0	100160000	0	126920000	0	78481000	0	0	0	0	0	0	0	0	84138000	0
Q9X8V5	tr|Q9X8V5|Q9X8V5_STRCO Putative iron-sulphur-binding reductase OS=Streptomyces coelicolor (strain ATCC BAA-471 / A3(2) / M145) OX=100226 GN=SCO3673 PE=4 SV=1	0	0	0	0	0	62628000	0	0	0	79553000	0	0	0	0	0	0	0	0	0	0
Q9XA13	tr|Q9XA13|Q9XA13_STRCO Putative glutamine amidotransferase OS=Streptomyces coelicolor (strain ATCC BAA-471 / A3(2) / M145) OX=100226 GN=SCO3851 PE=4 SV=1	89098000	63683000	0	104110000	0	68146000	0	125470000	0	80338000	0	0	0	0	0	0	0	0	0	0
Q9X7V3	tr|Q9X7V3|Q9X7V3_STRCO Putative ABC transporter ATP-binding component OS=Streptomyces coelicolor (strain ATCC BAA-471 / A3(2) / M145) OX=100226 GN=SCO6758 PE=4 SV=1	0	75964000	94519000	0	0	90476000	0	126320000	0	80627000	0	0	0	0	0	0	0	0	0	0
Q9Z528	sp|Q9Z528|TRUB_STRCO tRNA pseudouridine synthase B OS=Streptomyces coelicolor (strain ATCC BAA-471 / A3(2) / M145) OX=100226 GN=truB PE=3 SV=1	0	84693000	0	82403000	0	76467000	0	73786000	0	81247000	0	0	0	0	0	0	0	0	0	0
Q9RKV0	tr|Q9RKV0|Q9RKV0_STRCO Uncharacterized protein OS=Streptomyces coelicolor (strain ATCC BAA-471 / A3(2) / M145) OX=100226 GN=SCO6242 PE=4 SV=1	0	0	0	0	0	0	0	0	0	81370000	0	0	0	0	0	0	0	0	0	0
Q9X7V5	tr|Q9X7V5|Q9X7V5_STRCO Phytoene synthase OS=Streptomyces coelicolor (strain ATCC BAA-471 / A3(2) / M145) OX=100226 GN=SCO6760 PE=4 SV=1	0	93701000	0	113330000	0	86200000	0	105710000	0	81957000	0	0	0	0	0	143720000	144730000	0	229840000	0
Q9K4F4	sp|Q9K4F4|Y4186_STRCO Uncharacterized N-acetyltransferase SCO4186 OS=Streptomyces coelicolor (strain ATCC BAA-471 / A3(2) / M145) OX=100226 GN=SCO4186 PE=3 SV=1	0	89251000	0	111670000	0	75325000	0	87472000	0	82442000	0	0	0	0	0	0	0	0	77546000	137170000
Q9S2A3	tr|Q9S2A3|Q9S2A3_STRCO Uncharacterized protein OS=Streptomyces coelicolor (strain ATCC BAA-471 / A3(2) / M145) OX=100226 GN=SCO1727 PE=4 SV=1	933190000	96344000	1102600000	56579000	800800000	620980000	1013900000	312210000	2508400000	82532000	1343500000	382760000	1603800000	398630000	653040000	179720000	766210000	0	954260000	111670000
Q9ZBY1	tr|Q9ZBY1|Q9ZBY1_STRCO Bac_luciferase domain-containing protein OS=Streptomyces coelicolor (strain ATCC BAA-471 / A3(2) / M145) OX=100226 GN=SCO3951 PE=4 SV=1	0	0	0	141550000	0	79409000	0	90651000	0	82704000	0	0	0	0	0	0	0	0	70514000	214130000
Q9F2R8	tr|Q9F2R8|Q9F2R8_STRCO Putative secreted protein OS=Streptomyces coelicolor (strain ATCC BAA-471 / A3(2) / M145) OX=100226 GN=SCO4471 PE=4 SV=1	0	90413000	0	0	0	0	0	103460000	0	83506000	0	173240000	0	226830000	0	375850000	267020000	337810000	306120000	621510000
Q9KXN6	tr|Q9KXN6|Q9KXN6_STRCO Uncharacterized protein OS=Streptomyces coelicolor (strain ATCC BAA-471 / A3(2) / M145) OX=100226 GN=SCO4321 PE=4 SV=1	0	118030000	0	104710000	107150000	110810000	0	104040000	0	83516000	0	0	0	0	0	0	0	0	0	0
Q9RDG7	tr|Q9RDG7|Q9RDG7_STRCO Putative secreted tripeptidyl aminopeptidase OS=Streptomyces coelicolor (strain ATCC BAA-471 / A3(2) / M145) OX=100226 GN=SCO2761 PE=4 SV=1	0	117050000	0	90728000	0	112020000	0	98044000	0	83980000	0	0	0	0	0	0	0	0	0	0
Q93RW8	tr|Q93RW8|Q93RW8_STRCO Uncharacterized protein OS=Streptomyces coelicolor (strain ATCC BAA-471 / A3(2) / M145) OX=100226 GN=SCO1858 PE=4 SV=1	119140000	82843000	181320000	102790000	106880000	75795000	0	99232000	0	84528000	0	0	0	0	0	0	0	0	0	148670000
Q93JL3	tr|Q93JL3|Q93JL3_STRCO Putative bifunctional protein OS=Streptomyces coelicolor (strain ATCC BAA-471 / A3(2) / M145) OX=100226 GN=SCO4981 PE=4 SV=1	0	0	0	0	0	0	0	0	0	84934000	0	0	0	0	0	0	0	0	0	0
Q93RV6	tr|Q93RV6|Q93RV6_STRCO Uncharacterized protein OS=Streptomyces coelicolor (strain ATCC BAA-471 / A3(2) / M145) OX=100226 GN=SCO1870 PE=4 SV=1	0	0	0	114340000	0	0	0	0	0	85333000	0	0	0	0	0	96051000	0	0	93886000	159420000
Q9KZ65	tr|Q9KZ65|Q9KZ65_STRCO Putative integral membrane protein OS=Streptomyces coelicolor (strain ATCC BAA-471 / A3(2) / M145) OX=100226 GN=SCO3083 PE=4 SV=1	0	84817000	0	0	0	90957000	0	120110000	0	85530000	0	0	0	0	0	0	0	0	0	0
Q9FBI3	tr|Q9FBI3|Q9FBI3_STRCO Putative reductase OS=Streptomyces coelicolor (strain ATCC BAA-471 / A3(2) / M145) OX=100226 GN=SCO5176 PE=4 SV=1	0	105690000	0	0	0	107650000	0	90347000	107110000	85836000	0	0	0	0	0	0	0	0	0	0
Q9KYT7	tr|Q9KYT7|Q9KYT7_STRCO Putative regulatory protein OS=Streptomyces coelicolor (strain ATCC BAA-471 / A3(2) / M145) OX=100226 GN=SCO5678 PE=4 SV=1	0	0	0	0	0	0	0	45213000	601290000	86002000	0	0	0	0	0	0	0	0	295810000	186910000
Q9ADQ7	tr|Q9ADQ7|Q9ADQ7_STRCO Uncharacterized protein OS=Streptomyces coelicolor (strain ATCC BAA-471 / A3(2) / M145) OX=100226 GN=SCO3998 PE=4 SV=1	0	0	0	0	0	0	0	107510000	0	87190000	0	0	0	0	0	0	0	0	76550000	0
Q9K4M2	tr|Q9K4M2|Q9K4M2_STRCO Putative threonine dehydratase OS=Streptomyces coelicolor (strain ATCC BAA-471 / A3(2) / M145) OX=100226 GN=SCO7292 PE=4 SV=1	0	86143000	0	112930000	0	111010000	0	124520000	0	87316000	0	0	0	0	0	0	0	0	0	0
Q9Z505	tr|Q9Z505|Q9Z505_STRCO Putative hydrolase OS=Streptomyces coelicolor (strain ATCC BAA-471 / A3(2) / M145) OX=100226 GN=SCO1960 PE=4 SV=1	0	89623000	0	107890000	0	0	0	103330000	0	87624000	0	137540000	220730000	0	0	0	0	0	181950000	103810000
Q9ZBH7	tr|Q9ZBH7|Q9ZBH7_STRCO Putative tRNA synthetase OS=Streptomyces coelicolor (strain ATCC BAA-471 / A3(2) / M145) OX=100226 GN=SCO6436 PE=3 SV=1	0	100580000	0	83814000	0	85121000	0	0	0	87845000	0	0	0	0	0	0	0	0	0	0
Q9ZBX6	tr|Q9ZBX6|Q9ZBX6_STRCO Putative ABC transporter ATP-binding protein OS=Streptomyces coelicolor (strain ATCC BAA-471 / A3(2) / M145) OX=100226 GN=SCO3956 PE=4 SV=1	0	97627000	0	104950000	0	88916000	0	105830000	0	88181000	0	0	0	0	82784000	99432000	0	0	83477000	130070000
Q9X8M9	tr|Q9X8M9|Q9X8M9_STRCO Putative large ATP-binding protein OS=Streptomyces coelicolor (strain ATCC BAA-471 / A3(2) / M145) OX=100226 GN=SCO3372 PE=4 SV=1	0	72126000	0	93223000	0	0	0	91474000	0	88207000	0	0	0	0	0	0	0	0	0	0
Q9X8V9	tr|Q9X8V9|Q9X8V9_STRCO Putative purine phosphoribosyltransferase OS=Streptomyces coelicolor (strain ATCC BAA-471 / A3(2) / M145) OX=100226 GN=SCO3677 PE=4 SV=1	0	0	0	0	0	0	0	0	0	90554000	0	0	0	0	0	0	0	0	0	0
Q9X8I5	tr|Q9X8I5|Q9X8I5_STRCO Hypoxanthine phosphoribosyltransferase OS=Streptomyces coelicolor (strain ATCC BAA-471 / A3(2) / M145) OX=100226 GN=SCO3405 PE=3 SV=1	0	77187000	55600000	92001000	0	63677000	0	78962000	0	91093000	77740000	45806000	66326000	75666000	0	64187000	73644000	0	78535000	117370000
Q8CK46;Q9ADK9	tr|Q8CK46|Q8CK46_STRCO Putative oxidoreductase OS=Streptomyces coelicolor (strain ATCC BAA-471 / A3(2) / M145) OX=100226 GN=SCO0769 PE=4 SV=1	0	98555000	0	159980000	0	84583000	0	104390000	0	91165000	0	0	0	0	0	143360000	0	0	0	265470000
Q9ADJ6	tr|Q9ADJ6|Q9ADJ6_STRCO Putative sensor histidine kinase OS=Streptomyces coelicolor (strain ATCC BAA-471 / A3(2) / M145) OX=100226 GN=SCO7463 PE=4 SV=1	0	90512000	106750000	117630000	112810000	135560000	112910000	101590000	0	91448000	0	0	0	0	0	0	0	0	0	0
Q9Z4X2	tr|Q9Z4X2|Q9Z4X2_STRCO Putative transcriptional regulator OS=Streptomyces coelicolor (strain ATCC BAA-471 / A3(2) / M145) OX=100226 GN=SCO3209 PE=1 SV=1	0	84946000	0	0	0	0	0	95839000	0	91497000	0	101210000	0	0	0	0	0	0	0	0
Q9RD73	tr|Q9RD73|Q9RD73_STRCO Uncharacterized protein OS=Streptomyces coelicolor (strain ATCC BAA-471 / A3(2) / M145) OX=100226 GN=SCO0804 PE=4 SV=1	0	119850000	0	143990000	0	103230000	0	100550000	0	91946000	0	243720000	0	105750000	0	227810000	0	0	140800000	522980000
Q9L292	tr|Q9L292|Q9L292_STRCO Putative secreted protein OS=Streptomyces coelicolor (strain ATCC BAA-471 / A3(2) / M145) OX=100226 GN=SCO1517 PE=3 SV=1	0	139730000	122890000	156960000	0	118260000	0	160170000	0	93230000	0	0	0	0	0	0	0	0	0	0
Q9X904	tr|Q9X904|Q9X904_STRCO Putative transcriptional regulator OS=Streptomyces coelicolor (strain ATCC BAA-471 / A3(2) / M145) OX=100226 GN=SCO3722 PE=4 SV=1	0	0	0	0	0	108000000	0	0	0	93247000	0	0	0	0	0	0	0	0	0	0
Q9ZBI7	tr|Q9ZBI7|Q9ZBI7_STRCO Putative aminoacylase OS=Streptomyces coelicolor (strain ATCC BAA-471 / A3(2) / M145) OX=100226 GN=SCO6487 PE=4 SV=1	0	0	106130000	0	0	0	0	0	0	93355000	0	0	0	0	0	0	0	0	131530000	117950000
Q9L1B2	tr|Q9L1B2|Q9L1B2_STRCO Putative oxidoreductase OS=Streptomyces coelicolor (strain ATCC BAA-471 / A3(2) / M145) OX=100226 GN=SCO1569 PE=4 SV=1	0	75667000	0	76373000	0	0	0	83790000	0	94056000	0	0	0	0	0	77062000	0	0	0	104550000
O54571	sp|O54571|RSMG_STRCO Ribosomal RNA small subunit methyltransferase G OS=Streptomyces coelicolor (strain ATCC BAA-471 / A3(2) / M145) OX=100226 GN=rsmG PE=1 SV=1	96945000	110020000	0	107380000	69632000	97820000	95608000	113750000	0	94147000	0	84472000	0	119030000	0	127610000	0	147430000	130080000	174510000
Q9X8H1	sp|Q9X8H1|Y3348_STRCO Uncharacterized protein SCO3348 OS=Streptomyces coelicolor (strain ATCC BAA-471 / A3(2) / M145) OX=100226 GN=SCO3348 PE=3 SV=1	0	0	0	0	0	81646000	0	111180000	0	94362000	0	0	0	0	0	0	0	0	0	0
Q9X858	tr|Q9X858|Q9X858_STRCO Putative 3-oxoacyl-[acyl carrier protein] reductase OS=Streptomyces coelicolor (strain ATCC BAA-471 / A3(2) / M145) OX=100226 GN=SCO3502 PE=4 SV=1	0	92396000	0	0	0	110910000	0	131330000	0	94560000	0	0	0	0	0	0	0	0	0	0
Q9RJ51	tr|Q9RJ51|Q9RJ51_STRCO Uncharacterized protein OS=Streptomyces coelicolor (strain ATCC BAA-471 / A3(2) / M145) OX=100226 GN=SCO1817 PE=4 SV=1	0	87460000	0	118190000	0	87779000	0	113570000	0	94645000	0	0	0	0	0	0	106950000	0	105210000	164650000
Q9K429	tr|Q9K429|Q9K429_STRCO Putative two component system response regulator OS=Streptomyces coelicolor (strain ATCC BAA-471 / A3(2) / M145) OX=100226 GN=SCO1070 PE=4 SV=1	0	0	0	0	0	0	0	125930000	0	94907000	0	0	0	0	0	0	0	0	0	0
Q9S2W9	sp|Q9S2W9|MURD_STRCO UDP-N-acetylmuramoylalanine--D-glutamate ligase OS=Streptomyces coelicolor (strain ATCC BAA-471 / A3(2) / M145) OX=100226 GN=murD PE=3 SV=1	0	109880000	0	155120000	0	72713000	0	101250000	0	95170000	0	0	0	0	0	0	0	0	87138000	289560000
Q9K4A4	tr|Q9K4A4|Q9K4A4_STRCO Uncharacterized protein OS=Streptomyces coelicolor (strain ATCC BAA-471 / A3(2) / M145) OX=100226 GN=SCO5215 PE=4 SV=1	0	145280000	146740000	141300000	0	136620000	91079000	86312000	0	95196000	0	136790000	0	178310000	163420000	126830000	0	157640000	0	65653000
Q9RKK0	tr|Q9RKK0|Q9RKK0_STRCO SCP_3 domain-containing protein OS=Streptomyces coelicolor (strain ATCC BAA-471 / A3(2) / M145) OX=100226 GN=SCO4084 PE=4 SV=1	131250000	239390000	183570000	275580000	119580000	209710000	117380000	263960000	0	95227000	142750000	112280000	190400000	159610000	176870000	120520000	0	118930000	0	0
Q9KZ58	tr|Q9KZ58|Q9KZ58_STRCO Cyclopropane-fatty-acyl-phospholipid synthase OS=Streptomyces coelicolor (strain ATCC BAA-471 / A3(2) / M145) OX=100226 GN=SCO3091 PE=3 SV=1	100350000	126840000	141460000	82013000	0	112480000	158940000	112280000	0	95243000	0	0	0	0	0	0	0	0	0	0
Q9K3J2	tr|Q9K3J2|Q9K3J2_STRCO Betaine aldehyde dehydrogenase OS=Streptomyces coelicolor (strain ATCC BAA-471 / A3(2) / M145) OX=100226 GN=SCO4828 PE=3 SV=1	0	0	0	108150000	0	0	0	145210000	0	95570000	0	0	0	0	0	0	0	0	0	0
Q9KZK4	tr|Q9KZK4|Q9KZK4_STRCO AMP-binding domain-containing protein OS=Streptomyces coelicolor (strain ATCC BAA-471 / A3(2) / M145) OX=100226 GN=SCO3041 PE=4 SV=1	76760000	82013000	0	123210000	0	0	0	101990000	0	95722000	0	0	0	0	0	0	0	0	89853000	117750000
O88068	tr|O88068|O88068_STRCO Putative dehydrogenase OS=Streptomyces coelicolor (strain ATCC BAA-471 / A3(2) / M145) OX=100226 GN=SCO1611 PE=4 SV=1	0	117680000	114060000	123580000	81749000	99849000	0	99508000	0	96670000	111360000	105760000	0	0	0	156120000	0	0	150770000	212510000
Q9RKP1	tr|Q9RKP1|Q9RKP1_STRCO Putative oxidoreductase OS=Streptomyces coelicolor (strain ATCC BAA-471 / A3(2) / M145) OX=100226 GN=SCO2287 PE=3 SV=1	0	0	0	0	0	80659000	0	107390000	0	97441000	0	0	0	0	0	0	0	0	0	0
Q9KXP0	tr|Q9KXP0|Q9KXP0_STRCO Putative peptidyl-prolyl cis-trans isomerase OS=Streptomyces coelicolor (strain ATCC BAA-471 / A3(2) / M145) OX=100226 GN=SCO1510 PE=4 SV=1	0	0	109450000	0	0	0	0	128100000	0	97797000	0	0	0	0	0	0	0	0	0	0
Q9L1E3	tr|Q9L1E3|Q9L1E3_STRCO Uncharacterized protein OS=Streptomyces coelicolor (strain ATCC BAA-471 / A3(2) / M145) OX=100226 GN=SCO5462 PE=4 SV=1	0	127500000	0	0	0	113940000	0	110730000	0	98258000	0	0	0	0	0	0	0	0	0	0
Q9L1Q3	tr|Q9L1Q3|Q9L1Q3_STRCO Uncharacterized protein OS=Streptomyces coelicolor (strain ATCC BAA-471 / A3(2) / M145) OX=100226 GN=SCO6862 PE=4 SV=1	0	90057000	0	0	0	88365000	0	119170000	0	98304000	0	0	0	0	0	0	0	0	0	0
O88071	tr|O88071|O88071_STRCO Putative transcriptional regulator OS=Streptomyces coelicolor (strain ATCC BAA-471 / A3(2) / M145) OX=100226 GN=SCO1614 PE=4 SV=1	748010000	0	177650000	0	402960000	0	0	0	2560300000	98628000	299880000	0	213220000	0	611020000	0	0	0	454490000	0
Q59829	sp|Q59829|CYSA_STRCO Putative cystathionine gamma-lyase OS=Streptomyces coelicolor (strain ATCC BAA-471 / A3(2) / M145) OX=100226 GN=cysA PE=3 SV=2	0	111610000	0	144150000	0	97536000	0	136970000	0	99125000	0	122280000	0	0	0	159920000	0	124070000	196440000	394180000
Q93J70	tr|Q93J70|Q93J70_STRCO Uncharacterized protein OS=Streptomyces coelicolor (strain ATCC BAA-471 / A3(2) / M145) OX=100226 GN=SCO2827 PE=4 SV=1	0	111450000	0	162100000	0	86109000	0	113000000	0	99348000	100940000	150260000	0	159460000	0	193040000	0	141490000	137840000	256470000
Q9RDQ7	tr|Q9RDQ7|Q9RDQ7_STRCO Putative aldo/keto reductase OS=Streptomyces coelicolor (strain ATCC BAA-471 / A3(2) / M145) OX=100226 GN=SCO2377 PE=4 SV=1	0	93295000	0	117110000	0	110390000	0	128570000	0	99418000	0	0	0	0	0	0	0	0	0	0
Q9K426	tr|Q9K426|Q9K426_STRCO Putative hydrogenase OS=Streptomyces coelicolor (strain ATCC BAA-471 / A3(2) / M145) OX=100226 GN=SCO1073 PE=4 SV=1	363550000	178200000	321460000	232280000	285410000	0	427790000	188850000	228890000	99770000	0	0	0	0	187140000	181780000	0	196880000	0	0
Q9X8G4	tr|Q9X8G4|Q9X8G4_STRCO Uncharacterized protein OS=Streptomyces coelicolor (strain ATCC BAA-471 / A3(2) / M145) OX=100226 GN=SCO3340 PE=4 SV=1	0	93200000	0	0	0	0	0	107080000	0	100160000	0	0	0	0	0	0	0	0	0	0
cpz3	cpz3	0	0	0	115920000	0	95866000	0	109720000	0	100260000	0	0	0	0	0	0	0	0	0	0
Q9KY75	tr|Q9KY75|Q9KY75_STRCO Uncharacterized protein OS=Streptomyces coelicolor (strain ATCC BAA-471 / A3(2) / M145) OX=100226 GN=SCO5027 PE=4 SV=1	1066900000	1000500000	0	0	130460000	679690000	39045000	51360000	121240000	100470000	798360000	1238200000	149800000	551340000	0	215880000	0	1005800000	0	0
Q9FBN6	sp|Q9FBN6|FUMC_STRCO Fumarate hydratase class II OS=Streptomyces coelicolor (strain ATCC BAA-471 / A3(2) / M145) OX=100226 GN=fumC PE=3 SV=1	0	130310000	0	192210000	0	0	0	135980000	0	100560000	0	0	0	0	0	0	0	0	294610000	316740000
Q8CJM7	tr|Q8CJM7|Q8CJM7_STRCO Uncharacterized protein OS=Streptomyces coelicolor (strain ATCC BAA-471 / A3(2) / M145) OX=100226 GN=SCO6492 PE=4 SV=1	0	108110000	0	0	0	0	0	0	0	100700000	0	0	0	0	0	0	0	0	0	131490000
Q9XAC5	tr|Q9XAC5|Q9XAC5_STRCO Uncharacterized protein OS=Streptomyces coelicolor (strain ATCC BAA-471 / A3(2) / M145) OX=100226 GN=SCO1931 PE=4 SV=1	147050000	152400000	170890000	135790000	134700000	162150000	200950000	168040000	0	101020000	0	0	0	0	0	0	0	0	0	0
Q8CJZ5	tr|Q8CJZ5|Q8CJZ5_STRCO Putative sugar kinase OS=Streptomyces coelicolor (strain ATCC BAA-471 / A3(2) / M145) OX=100226 GN=SCO2462 PE=3 SV=1	0	111590000	0	131610000	0	0	0	119860000	0	101740000	0	199840000	0	0	0	0	0	0	173770000	358060000
Q9F2N4	tr|Q9F2N4|Q9F2N4_STRCO Uncharacterized protein OS=Streptomyces coelicolor (strain ATCC BAA-471 / A3(2) / M145) OX=100226 GN=SCO3116 PE=4 SV=1	0	102910000	0	121040000	0	106900000	0	121860000	0	102240000	0	0	0	0	0	0	0	0	0	0
Q9EWJ6	tr|Q9EWJ6|Q9EWJ6_STRCO Putative riboflavin synthase OS=Streptomyces coelicolor (strain ATCC BAA-471 / A3(2) / M145) OX=100226 GN=SCO1443 PE=4 SV=1	0	107950000	0	153860000	0	104700000	0	161130000	0	102610000	118160000	207220000	0	190240000	132670000	175750000	152320000	140570000	175470000	359960000
Q9KXR8	sp|Q9KXR8|PYRF_STRCO Orotidine 5-phosphate decarboxylase OS=Streptomyces coelicolor (strain ATCC BAA-471 / A3(2) / M145) OX=100226 GN=pyrF PE=3 SV=1	0	0	0	136050000	0	101900000	0	124970000	0	102690000	0	0	0	0	0	0	0	0	0	111940000
Q9X7W3	sp|Q9X7W3|DXS1_STRCO 1-deoxy-D-xylulose-5-phosphate synthase 1 OS=Streptomyces coelicolor (strain ATCC BAA-471 / A3(2) / M145) OX=100226 GN=dxs1 PE=3 SV=1	247740000	151420000	181760000	122660000	163560000	138710000	196960000	159020000	240790000	103020000	0	0	0	0	0	0	0	0	0	0
Q8CJP9	tr|Q8CJP9|Q8CJP9_STRCO Putative UDP-N-acetylglucosamine transferase OS=Streptomyces coelicolor (strain ATCC BAA-471 / A3(2) / M145) OX=100226 GN=SCO5998 PE=4 SV=1	95505000	107160000	115960000	92580000	122780000	112900000	144450000	160810000	97105000	103430000	0	0	0	0	0	0	0	0	85541000	0
Q9L106	tr|Q9L106|Q9L106_STRCO Bac_luciferase domain-containing protein OS=Streptomyces coelicolor (strain ATCC BAA-471 / A3(2) / M145) OX=100226 GN=SCO1453 PE=4 SV=1	0	125000000	0	213190000	0	86062000	0	111460000	0	103970000	0	0	0	0	0	0	0	0	0	110530000
Q9EWD3	tr|Q9EWD3|Q9EWD3_STRCO Putative integral membrane protein OS=Streptomyces coelicolor (strain ATCC BAA-471 / A3(2) / M145) OX=100226 GN=SCO4874 PE=4 SV=1	0	84276000	0	105720000	0	86382000	0	115940000	0	104090000	0	0	0	0	0	0	0	0	0	121660000
Q9KZ21	tr|Q9KZ21|Q9KZ21_STRCO Putative two-component system response regulator OS=Streptomyces coelicolor (strain ATCC BAA-471 / A3(2) / M145) OX=100226 GN=SCO2216 PE=4 SV=1	0	141440000	0	0	0	120050000	91574000	163690000	0	104440000	0	0	0	0	0	0	0	0	0	0
Q9L2G1	tr|Q9L2G1|Q9L2G1_STRCO Uncharacterized protein OS=Streptomyces coelicolor (strain ATCC BAA-471 / A3(2) / M145) OX=100226 GN=SCO2522 PE=4 SV=1	0	89996000	0	156820000	93147000	88994000	0	120710000	0	104760000	0	110890000	0	138260000	170170000	0	152610000	0	116930000	137800000
Q9L0Z0	tr|Q9L0Z0|Q9L0Z0_STRCO Peptidase S1 domain-containing protein OS=Streptomyces coelicolor (strain ATCC BAA-471 / A3(2) / M145) OX=100226 GN=SCO1469 PE=4 SV=1	0	0	0	0	0	0	0	0	0	104800000	0	0	0	0	0	0	0	0	0	0
Q9FCA0	tr|Q9FCA0|Q9FCA0_STRCO Lipid II isoglutaminyl synthase (glutamine-hydrolyzing) subunit GatD OS=Streptomyces coelicolor (strain ATCC BAA-471 / A3(2) / M145) OX=100226 GN=gatD PE=3 SV=1	101070000	128810000	142300000	128440000	112200000	107730000	110410000	133530000	0	104800000	112170000	0	146410000	0	97936000	71178000	130680000	0	159770000	100220000
Q9XAQ0	tr|Q9XAQ0|Q9XAQ0_STRCO Putative acetyltransferase OS=Streptomyces coelicolor (strain ATCC BAA-471 / A3(2) / M145) OX=100226 GN=SCO4558 PE=4 SV=1	0	144490000	0	0	0	164480000	130740000	136590000	0	105650000	0	0	0	0	0	0	0	0	0	0
Q9S235	tr|Q9S235|Q9S235_STRCO Uncharacterized protein OS=Streptomyces coelicolor (strain ATCC BAA-471 / A3(2) / M145) OX=100226 GN=SCO1765 PE=4 SV=1	0	0	0	81610000	0	88034000	0	154090000	0	105760000	0	0	0	0	0	0	0	0	0	0
Q7AKI6	sp|Q7AKI6|AHPD_STRCO Alkyl hydroperoxide reductase AhpD OS=Streptomyces coelicolor (strain ATCC BAA-471 / A3(2) / M145) OX=100226 GN=ahpD PE=3 SV=1	157470000	146080000	179540000	158890000	0	111560000	0	126910000	0	106290000	178280000	240830000	253000000	272600000	232760000	282620000	216470000	227880000	260740000	556940000
Q9RJL2	tr|Q9RJL2|Q9RJL2_STRCO Putative transcriptional regulator OS=Streptomyces coelicolor (strain ATCC BAA-471 / A3(2) / M145) OX=100226 GN=SCO0376 PE=4 SV=1	488650000	242310000	364550000	154860000	221910000	258240000	210910000	76054000	321300000	106680000	292250000	468280000	569350000	650890000	1323000000	1028700000	0	318330000	0	0
O69981	sp|O69981|NRDJ_STRCO Vitamin B12-dependent ribonucleotide reductase OS=Streptomyces coelicolor (strain ATCC BAA-471 / A3(2) / M145) OX=100226 GN=nrdJ PE=2 SV=1	195820000	146950000	180160000	154640000	265820000	101100000	152970000	113080000	128370000	107310000	184990000	0	174210000	0	102450000	0	168280000	0	201980000	94392000
Q9XA20	tr|Q9XA20|Q9XA20_STRCO Putative secreted protein OS=Streptomyces coelicolor (strain ATCC BAA-471 / A3(2) / M145) OX=100226 GN=SCO3844 PE=4 SV=1	0	86090000	0	0	0	0	0	0	0	107350000	0	0	0	0	0	0	0	0	0	0
Q9F3L5;Q7AKC5	tr|Q9F3L5|Q9F3L5_STRCO Putative nucleotide-binding protein OS=Streptomyces coelicolor (strain ATCC BAA-471 / A3(2) / M145) OX=100226 GN=SCO5249 PE=4 SV=1	0	0	0	148360000	0	69619000	0	0	0	107380000	0	187340000	0	0	0	262780000	0	72448000	118780000	679990000
Q9X8R7	sp|Q9X8R7|PYRE_STRCO Orotate phosphoribosyltransferase OS=Streptomyces coelicolor (strain ATCC BAA-471 / A3(2) / M145) OX=100226 GN=pyrE PE=3 SV=1	0	108020000	0	159990000	84069000	99010000	0	143830000	0	107410000	0	0	0	0	0	0	0	0	117410000	0
Q9RDD6	sp|Q9RDD6|HRCA_STRCO Heat-inducible transcription repressor HrcA OS=Streptomyces coelicolor (strain ATCC BAA-471 / A3(2) / M145) OX=100226 GN=hrcA PE=3 SV=1	0	119610000	0	113730000	129180000	139240000	143350000	148060000	0	107480000	0	0	0	0	0	0	0	0	0	0
Q9ZBG3	sp|Q9ZBG3|Y6450_STRCO Macro domain-containing protein SCO6450 OS=Streptomyces coelicolor (strain ATCC BAA-471 / A3(2) / M145) OX=100226 GN=SCO6450 PE=4 SV=1	0	111000000	0	0	0	114870000	0	176440000	0	107520000	0	0	0	0	0	0	0	0	0	0
Q9XAK9	tr|Q9XAK9|Q9XAK9_STRCO Uncharacterized protein OS=Streptomyces coelicolor (strain ATCC BAA-471 / A3(2) / M145) OX=100226 GN=SCO3593 PE=3 SV=1	0	101440000	0	82260000	0	148690000	0	76190000	0	107540000	0	0	0	0	0	0	0	0	0	0
Q9K4L5	tr|Q9K4L5|Q9K4L5_STRCO Putative stress-inducible protein OS=Streptomyces coelicolor (strain ATCC BAA-471 / A3(2) / M145) OX=100226 GN=SCO7299 PE=3 SV=1	0	164130000	0	136130000	0	178790000	0	151630000	0	107790000	0	0	0	0	0	0	0	0	0	0
Q9RCV9	tr|Q9RCV9|Q9RCV9_STRCO Putative aldolase OS=Streptomyces coelicolor (strain ATCC BAA-471 / A3(2) / M145) OX=100226 GN=SCO0852 PE=3 SV=1	0	0	0	178900000	0	0	0	109870000	0	108500000	0	249150000	0	277590000	0	259130000	0	265830000	277160000	450130000
Q9KZS3	tr|Q9KZS3|Q9KZS3_STRCO Uncharacterized protein OS=Streptomyces coelicolor (strain ATCC BAA-471 / A3(2) / M145) OX=100226 GN=SCO2878 PE=4 SV=1	129290000	0	119170000	73829000	0	98371000	147680000	94141000	0	108590000	0	0	0	0	0	0	0	0	0	0
Q9X7N7;Q9X7Y3	tr|Q9X7N7|Q9X7N7_STRCO Putative thiolase OS=Streptomyces coelicolor (strain ATCC BAA-471 / A3(2) / M145) OX=100226 GN=SCO6731 PE=3 SV=1;tr|Q9X7Y3|Q9X7Y3_STRCO Probable acetyl coA acetyltransferase (Thiolase) OS=Streptomyces coelicolor (strain ATCC BAA-471	0	167140000	0	132150000	0	121250000	0	117800000	0	108840000	0	0	0	0	0	0	0	0	81036000	95390000
Q9RJX2	tr|Q9RJX2|Q9RJX2_STRCO Putative acyl-CoA dehydrogenase OS=Streptomyces coelicolor (strain ATCC BAA-471 / A3(2) / M145) OX=100226 GN=SCO1198 PE=3 SV=1	0	135510000	0	134120000	0	144460000	0	173830000	0	108850000	0	0	0	0	0	0	0	0	0	0
Q9WX09	tr|Q9WX09|Q9WX09_STRCO Uncharacterized protein OS=Streptomyces coelicolor (strain ATCC BAA-471 / A3(2) / M145) OX=100226 GN=SCO3325 PE=4 SV=1	157560000	160070000	169170000	148110000	177150000	179400000	204960000	191270000	0	109040000	0	0	0	0	0	0	0	0	0	0
Q9S2Y9	tr|Q9S2Y9|Q9S2Y9_STRCO Putative glutamate synthase large subunit OS=Streptomyces coelicolor (strain ATCC BAA-471 / A3(2) / M145) OX=100226 GN=SCO2026 PE=3 SV=1	0	0	0	76200000	0	0	0	0	0	109450000	0	0	0	0	0	0	0	0	0	0
Q9EWS4	tr|Q9EWS4|Q9EWS4_STRCO Putative cytochrome P450 OS=Streptomyces coelicolor (strain ATCC BAA-471 / A3(2) / M145) OX=100226 GN=SCO0774 PE=3 SV=1	0	155190000	0	185500000	0	146760000	0	170410000	0	109490000	0	0	0	0	0	0	0	0	0	0
Q9K3R7	tr|Q9K3R7|Q9K3R7_STRCO Putative ABC transporter ATP-binding subunit OS=Streptomyces coelicolor (strain ATCC BAA-471 / A3(2) / M145) OX=100226 GN=SCO3147 PE=4 SV=1	127950000	0	99115000	0	0	0	108690000	0	115540000	109720000	0	0	0	0	0	0	0	0	0	0
Q9RCX1	tr|Q9RCX1|Q9RCX1_STRCO Putative hydrolase OS=Streptomyces coelicolor (strain ATCC BAA-471 / A3(2) / M145) OX=100226 GN=SCO0939 PE=4 SV=1	0	108420000	0	128350000	0	133180000	0	162450000	0	110250000	0	0	0	0	0	0	0	0	0	0
Q9X832	tr|Q9X832|Q9X832_STRCO Putative secreted substrate-binding protein OS=Streptomyces coelicolor (strain ATCC BAA-471 / A3(2) / M145) OX=100226 GN=SCO6065 PE=4 SV=1	0	0	0	0	0	0	0	0	0	110380000	0	0	0	0	0	0	0	0	171840000	0
Q9KYV7	sp|Q9KYV7|PNPH_STRCO Purine nucleoside phosphorylase OS=Streptomyces coelicolor (strain ATCC BAA-471 / A3(2) / M145) OX=100226 GN=SCO3188 PE=3 SV=1	0	128780000	112440000	140000000	128980000	132750000	0	148860000	0	110620000	0	118430000	0	146210000	101900000	155490000	125430000	0	147280000	155300000
Q9L0L7	sp|Q9L0L7|MURB_STRCO UDP-N-acetylenolpyruvoylglucosamine reductase OS=Streptomyces coelicolor (strain ATCC BAA-471 / A3(2) / M145) OX=100226 GN=murB PE=3 SV=1	0	119510000	0	162070000	0	122240000	0	147130000	0	110660000	0	0	0	156120000	0	208470000	0	169210000	260730000	351170000
O69984	tr|O69984|O69984_STRCO Uncharacterized protein OS=Streptomyces coelicolor (strain ATCC BAA-471 / A3(2) / M145) OX=100226 GN=SCO5808 PE=4 SV=1	0	0	0	108290000	0	112580000	86234000	103890000	0	110740000	0	0	0	0	0	0	0	0	0	0
O86744	tr|O86744|O86744_STRCO Putative aminotransferase OS=Streptomyces coelicolor (strain ATCC BAA-471 / A3(2) / M145) OX=100226 GN=SCO5655 PE=3 SV=1	0	144650000	0	170460000	0	90299000	0	119360000	0	111090000	157310000	150190000	0	0	74384000	161650000	0	122100000	158220000	370480000
Q9AK74	tr|Q9AK74|Q9AK74_STRCO Uncharacterized protein OS=Streptomyces coelicolor (strain ATCC BAA-471 / A3(2) / M145) OX=100226 GN=SCO4043 PE=4 SV=1	0	139320000	0	149380000	0	103880000	0	91326000	0	111180000	158880000	180820000	201600000	0	193980000	180390000	0	0	0	0
Q9ADA4	sp|Q9ADA4|MSHC_STRCO L-cysteine:1D-myo-inositol 2-amino-2-deoxy-alpha-D-glucopyranoside ligase OS=Streptomyces coelicolor (strain ATCC BAA-471 / A3(2) / M145) OX=100226 GN=mshC PE=2 SV=1	135790000	123530000	0	215390000	132140000	120330000	0	109070000	0	111180000	0	0	0	0	0	0	0	0	182160000	218040000
Q9L2B2	tr|Q9L2B2|Q9L2B2_STRCO Uncharacterized protein OS=Streptomyces coelicolor (strain ATCC BAA-471 / A3(2) / M145) OX=100226 GN=SCO5408 PE=4 SV=1	0	123270000	0	164430000	0	101390000	0	104880000	0	111580000	0	0	0	0	0	0	0	0	132230000	0
Q9L1U5	tr|Q9L1U5|Q9L1U5_STRCO UDP-N-acetylglucosamine 1-carboxyvinyltransferase OS=Streptomyces coelicolor (strain ATCC BAA-471 / A3(2) / M145) OX=100226 GN=murA PE=3 SV=1	0	140900000	0	105970000	121310000	108870000	0	136890000	0	112070000	0	0	0	0	0	0	0	0	0	102590000
Q9XAR7	tr|Q9XAR7|Q9XAR7_STRCO NADH-quinone oxidoreductase subunit N OS=Streptomyces coelicolor (strain ATCC BAA-471 / A3(2) / M145) OX=100226 GN=nuoN PE=3 SV=1	0	121790000	68860000	130890000	0	112100000	0	148000000	0	113120000	0	0	0	65851000	0	82864000	0	0	0	117080000
O86700	tr|O86700|O86700_STRCO Putative transcriptional regulator OS=Streptomyces coelicolor (strain ATCC BAA-471 / A3(2) / M145) OX=100226 GN=SCO6518 PE=4 SV=1	0	104040000	0	119980000	0	125330000	0	139610000	0	113200000	0	0	0	0	0	0	0	0	0	0
Q9L280	tr|Q9L280|Q9L280_STRCO Putative membrane protein OS=Streptomyces coelicolor (strain ATCC BAA-471 / A3(2) / M145) OX=100226 GN=SCO1529 PE=4 SV=1	0	0	0	0	0	84193000	0	133560000	0	113660000	0	0	0	0	0	0	0	0	0	0
Q9XAQ6	sp|Q9XAQ6|NUOC_STRCO NADH-quinone oxidoreductase subunit C OS=Streptomyces coelicolor (strain ATCC BAA-471 / A3(2) / M145) OX=100226 GN=nuoC PE=3 SV=1	0	111810000	0	99716000	0	110920000	0	109280000	0	113770000	0	0	0	0	0	0	0	0	0	0
Q9X8N7	tr|Q9X8N7|Q9X8N7_STRCO Quinolinate phosphoribosyltransferase [decarboxylating] OS=Streptomyces coelicolor (strain ATCC BAA-471 / A3(2) / M145) OX=100226 GN=SCO3381 PE=3 SV=1	0	104220000	123450000	133210000	0	116340000	0	139810000	0	113840000	0	0	0	0	0	0	0	0	141450000	157210000
Q9S2P0	tr|Q9S2P0|Q9S2P0_STRCO Putative integral membrane protein OS=Streptomyces coelicolor (strain ATCC BAA-471 / A3(2) / M145) OX=100226 GN=SCO2196 PE=4 SV=1	0	103560000	0	89540000	0	118960000	0	121330000	0	114800000	0	0	0	0	0	0	0	0	0	0
Q9K4A0	sp|Q9K4A0|DEF4_STRCO Peptide deformylase 4 OS=Streptomyces coelicolor (strain ATCC BAA-471 / A3(2) / M145) OX=100226 GN=def4 PE=3 SV=1	0	0	124010000	138730000	0	0	0	126770000	0	115160000	0	150810000	0	0	0	107340000	147640000	0	111460000	395680000
Q9RKV8	tr|Q9RKV8|Q9RKV8_STRCO Putative phosphatase OS=Streptomyces coelicolor (strain ATCC BAA-471 / A3(2) / M145) OX=100226 GN=SCO6218 PE=4 SV=1	0	115320000	0	156990000	0	0	0	164410000	0	115540000	0	155860000	0	142890000	0	148750000	0	0	0	301240000
Q9S2X5	sp|Q9S2X5|SYI_STRCO Isoleucine--tRNA ligase OS=Streptomyces coelicolor (strain ATCC BAA-471 / A3(2) / M145) OX=100226 GN=ileS PE=3 SV=1	120990000	101800000	0	116130000	0	109270000	0	103200000	0	115840000	0	124360000	0	97035000	127950000	122430000	0	125480000	172540000	233260000
O69817	tr|O69817|O69817_STRCO Putative lipoate-protein ligase OS=Streptomyces coelicolor (strain ATCC BAA-471 / A3(2) / M145) OX=100226 GN=SCO6423 PE=4 SV=1	117120000	131660000	118660000	197940000	121010000	146710000	137320000	266790000	155820000	115910000	0	0	0	0	0	0	0	0	0	0
Q9L0M3	tr|Q9L0M3|Q9L0M3_STRCO Uncharacterized protein OS=Streptomyces coelicolor (strain ATCC BAA-471 / A3(2) / M145) OX=100226 GN=SCO4637 PE=3 SV=1	0	209860000	0	160330000	0	129460000	0	277940000	0	116000000	193780000	374520000	245390000	355870000	174320000	360280000	189520000	311980000	211360000	530670000
Q9S2W7	sp|Q9S2W7|MURE_STRCO UDP-N-acetylmuramoyl-L-alanyl-D-glutamate--2,6-diaminopimelate ligase OS=Streptomyces coelicolor (strain ATCC BAA-471 / A3(2) / M145) OX=100226 GN=murE PE=3 SV=1	0	103670000	0	122620000	113850000	104620000	0	143320000	0	116820000	152570000	122140000	0	0	139550000	141550000	0	0	260130000	207160000
Q9RDD7	sp|Q9RDD7|DNAJ2_STRCO Chaperone protein DnaJ 2 OS=Streptomyces coelicolor (strain ATCC BAA-471 / A3(2) / M145) OX=100226 GN=dnaJ2 PE=3 SV=1	147730000	190220000	194690000	166530000	208610000	212620000	226560000	164300000	0	116830000	0	0	0	0	0	0	0	0	0	0
Q9K3R2	tr|Q9K3R2|Q9K3R2_STRCO TGc domain-containing protein OS=Streptomyces coelicolor (strain ATCC BAA-471 / A3(2) / M145) OX=100226 GN=SCO1086 PE=4 SV=1	0	0	0	100120000	0	90068000	0	0	0	117190000	0	0	0	0	0	0	0	0	0	0
Q9S2J3	tr|Q9S2J3|Q9S2J3_STRCO Putative branched chain amino acid transport permease OS=Streptomyces coelicolor (strain ATCC BAA-471 / A3(2) / M145) OX=100226 GN=SCO2010 PE=4 SV=1	0	0	0	0	0	0	0	100970000	0	118000000	0	0	0	0	0	0	0	0	0	98465000
O69944	tr|O69944|O69944_STRCO Putative secreted solute binding protein OS=Streptomyces coelicolor (strain ATCC BAA-471 / A3(2) / M145) OX=100226 GN=SCO6569 PE=4 SV=1	0	0	0	117670000	0	0	0	163940000	0	118110000	0	0	0	0	0	0	0	0	0	0
Q9KYM1	tr|Q9KYM1|Q9KYM1_STRCO Uncharacterized protein OS=Streptomyces coelicolor (strain ATCC BAA-471 / A3(2) / M145) OX=100226 GN=SCO7366 PE=4 SV=1	0	116470000	0	174330000	0	142470000	0	126600000	0	118330000	0	128480000	0	0	0	0	0	0	0	177810000
Q9KZ08	tr|Q9KZ08|Q9KZ08_STRCO Putative maltose permease OS=Streptomyces coelicolor (strain ATCC BAA-471 / A3(2) / M145) OX=100226 GN=SCO2229 PE=3 SV=1	81243000	108740000	0	112720000	0	110290000	68746000	135930000	0	118680000	0	0	0	0	0	80606000	0	0	0	65721000
Q9X9V7	tr|Q9X9V7|Q9X9V7_STRCO Uncharacterized protein OS=Streptomyces coelicolor (strain ATCC BAA-471 / A3(2) / M145) OX=100226 GN=SCO1915 PE=4 SV=1	0	192390000	237560000	190810000	0	219580000	0	0	0	118780000	209270000	0	171510000	258960000	178700000	193450000	0	212550000	0	0
Q8CK26	tr|Q8CK26|Q8CK26_STRCO Uncharacterized protein OS=Streptomyces coelicolor (strain ATCC BAA-471 / A3(2) / M145) OX=100226 GN=SCO1511 PE=4 SV=1	85887000	0	0	0	138660000	0	167460000	0	0	118800000	0	0	0	0	0	0	0	0	304280000	0
Q8CJK8	tr|Q8CJK8|Q8CJK8_STRCO Putative transcriptional regulator OS=Streptomyces coelicolor (strain ATCC BAA-471 / A3(2) / M145) OX=100226 GN=SCO7173 PE=4 SV=1	0	113090000	0	0	0	98895000	0	108180000	0	119020000	0	0	0	0	0	0	0	0	0	0
O54144	tr|O54144|O54144_STRCO RedY protein OS=Streptomyces coelicolor (strain ATCC BAA-471 / A3(2) / M145) OX=100226 GN=SCO5880 PE=4 SV=1	0	127430000	0	177680000	0	105250000	0	149750000	0	119270000	0	396490000	0	290340000	0	282300000	0	256060000	0	469010000
O86590	tr|O86590|O86590_STRCO Putative secreted protein OS=Streptomyces coelicolor (strain ATCC BAA-471 / A3(2) / M145) OX=100226 GN=SCO6225 PE=4 SV=1	0	94383000	0	105700000	0	116630000	0	161310000	0	119440000	0	0	0	0	0	0	0	0	0	156660000
Q9K3R1	tr|Q9K3R1|Q9K3R1_STRCO Putative aldolase OS=Streptomyces coelicolor (strain ATCC BAA-471 / A3(2) / M145) OX=100226 GN=SCO1087 PE=4 SV=1	0	150870000	0	118220000	0	133840000	0	141140000	0	119860000	0	0	0	0	0	0	0	0	0	154770000
Q9X8T6	tr|Q9X8T6|Q9X8T6_STRCO Uncharacterized protein OS=Streptomyces coelicolor (strain ATCC BAA-471 / A3(2) / M145) OX=100226 GN=SCO3900 PE=4 SV=1	132820000	110970000	146640000	147890000	0	126540000	103570000	110180000	166830000	119860000	0	0	176490000	267530000	0	168160000	0	123990000	0	89891000
Q9S2V6	tr|Q9S2V6|Q9S2V6_STRCO Putative transcriptional regulator OS=Streptomyces coelicolor (strain ATCC BAA-471 / A3(2) / M145) OX=100226 GN=SCO2100 PE=4 SV=1	0	103710000	0	128600000	0	143820000	129430000	162500000	117080000	119880000	101120000	0	0	0	143780000	0	0	0	132850000	85761000
Q9X819	tr|Q9X819|Q9X819_STRCO Uncharacterized protein OS=Streptomyces coelicolor (strain ATCC BAA-471 / A3(2) / M145) OX=100226 GN=SCO2161 PE=4 SV=1	133300000	117600000	163110000	158810000	113250000	0	0	139530000	0	120360000	225460000	0	182770000	0	169360000	0	158810000	0	0	148880000
Q8CK05	tr|Q8CK05|Q8CK05_STRCO Putative integral membrane efflux protein OS=Streptomyces coelicolor (strain ATCC BAA-471 / A3(2) / M145) OX=100226 GN=SCO2164 PE=4 SV=1	0	0	0	0	0	0	0	142210000	0	120420000	0	0	0	0	0	0	0	0	0	0
Q9RJK4	tr|Q9RJK4|Q9RJK4_STRCO Putative membrane protein OS=Streptomyces coelicolor (strain ATCC BAA-471 / A3(2) / M145) OX=100226 GN=SCO0384 PE=4 SV=1	0	99693000	0	159270000	0	179800000	0	200220000	0	120520000	0	0	0	0	0	0	0	0	0	0
Q9KYW7	tr|Q9KYW7|Q9KYW7_STRCO Methylthioribose-1-phosphate isomerase OS=Streptomyces coelicolor (strain ATCC BAA-471 / A3(2) / M145) OX=100226 GN=mtnA PE=3 SV=1	95780000	131710000	105330000	132660000	115770000	96085000	129170000	153080000	105220000	120740000	0	0	0	0	0	0	0	0	127250000	0
Q9AD75	tr|Q9AD75|Q9AD75_STRCO Putative ABC transporter ATP-binding protein OS=Streptomyces coelicolor (strain ATCC BAA-471 / A3(2) / M145) OX=100226 GN=SCO4963 PE=4 SV=2	0	93712000	0	98707000	0	0	0	122340000	0	121490000	0	0	0	0	0	0	0	0	0	0
Q9RJZ6	sp|Q9RJZ6|ALDH_STRCO Probable aldehyde dehydrogenase OS=Streptomyces coelicolor (strain ATCC BAA-471 / A3(2) / M145) OX=100226 GN=SCO1174 PE=3 SV=1	0	145930000	0	157420000	0	134050000	0	123360000	0	121850000	0	0	0	0	0	0	0	0	136200000	176340000
Q9Z502	tr|Q9Z502|Q9Z502_STRCO Putative export associated protein OS=Streptomyces coelicolor (strain ATCC BAA-471 / A3(2) / M145) OX=100226 GN=SCO1964 PE=4 SV=1	0	145820000	99365000	118730000	0	93459000	0	154480000	0	121910000	0	0	0	0	0	0	0	0	144400000	0
Q9EWX1	tr|Q9EWX1|Q9EWX1_STRCO Uncharacterized protein OS=Streptomyces coelicolor (strain ATCC BAA-471 / A3(2) / M145) OX=100226 GN=SCO1755 PE=4 SV=1	0	133310000	0	129830000	0	163080000	0	159960000	0	122030000	0	0	0	0	0	0	0	0	0	0
Q9ZBG4	tr|Q9ZBG4|Q9ZBG4_STRCO Putative dehydrogenase OS=Streptomyces coelicolor (strain ATCC BAA-471 / A3(2) / M145) OX=100226 GN=SCO6449 PE=4 SV=1	0	103030000	0	126860000	0	0	0	103240000	0	122220000	0	0	0	0	0	113360000	0	0	101880000	151550000
Q9RKW0	tr|Q9RKW0|Q9RKW0_STRCO Uncharacterized protein OS=Streptomyces coelicolor (strain ATCC BAA-471 / A3(2) / M145) OX=100226 GN=SCO6216 PE=4 SV=1	0	143060000	0	206250000	101350000	0	0	156180000	0	123210000	128730000	152870000	139490000	150900000	110320000	181120000	139210000	145970000	154540000	264950000
Q9RKA6	tr|Q9RKA6|Q9RKA6_STRCO UTP--glucose-1-phosphate uridylyltransferase OS=Streptomyces coelicolor (strain ATCC BAA-471 / A3(2) / M145) OX=100226 GN=SCO3182 PE=3 SV=1	211810000	132530000	262270000	229370000	150030000	138880000	111620000	151590000	0	123470000	271640000	105780000	247010000	145250000	192160000	146040000	304040000	0	389100000	243190000
Q9X7W4	tr|Q9X7W4|Q9X7W4_STRCO Probable aminotransferase OS=Streptomyces coelicolor (strain ATCC BAA-471 / A3(2) / M145) OX=100226 GN=SCO6769 PE=3 SV=1	0	155640000	164410000	154640000	0	128700000	163890000	141350000	0	123670000	0	0	0	0	0	0	0	0	0	0
Q9L121	tr|Q9L121|Q9L121_STRCO Uncharacterized protein OS=Streptomyces coelicolor (strain ATCC BAA-471 / A3(2) / M145) OX=100226 GN=SCO7439 PE=3 SV=1	87732000	136640000	0	128220000	0	169360000	130510000	240590000	0	124920000	0	0	0	0	0	0	0	0	0	0
Q9EX40	tr|Q9EX40|Q9EX40_STRCO Fe uptake system permease OS=Streptomyces coelicolor (strain ATCC BAA-471 / A3(2) / M145) OX=100226 GN=SCO0998 PE=4 SV=1	0	125200000	0	151910000	0	145390000	213840000	173090000	0	125470000	0	0	0	0	0	0	0	0	0	0
Q8CJL4	tr|Q8CJL4|Q8CJL4_STRCO Putative acetolactate synthase OS=Streptomyces coelicolor (strain ATCC BAA-471 / A3(2) / M145) OX=100226 GN=SCO6975 PE=3 SV=1	0	168410000	0	139620000	0	0	0	0	0	125560000	0	0	0	0	0	0	0	0	152910000	259340000
Q9KZG9	tr|Q9KZG9|Q9KZG9_STRCO Uncharacterized protein OS=Streptomyces coelicolor (strain ATCC BAA-471 / A3(2) / M145) OX=100226 GN=SCO6983 PE=4 SV=1	0	147760000	0	244310000	0	0	0	146600000	0	126570000	196810000	460610000	179260000	417440000	177030000	506960000	180770000	326350000	248630000	779200000
Q93RY0	tr|Q93RY0|Q93RY0_STRCO Putative dihydropicolinate synthase OS=Streptomyces coelicolor (strain ATCC BAA-471 / A3(2) / M145) OX=100226 GN=SCO6292 PE=3 SV=1	0	99382000	0	126680000	0	0	0	180490000	0	126820000	152970000	0	0	0	0	109520000	0	0	233340000	275550000
O50493	tr|O50493|O50493_STRCO Glutamate permease OS=Streptomyces coelicolor (strain ATCC BAA-471 / A3(2) / M145) OX=100226 GN=SCO5775 PE=3 SV=1	72599000	108170000	90988000	119690000	0	117710000	0	164540000	0	127090000	0	90387000	0	0	0	108150000	0	0	110550000	139650000
Q9XA32	tr|Q9XA32|Q9XA32_STRCO Putative transcriptional regulator OS=Streptomyces coelicolor (strain ATCC BAA-471 / A3(2) / M145) OX=100226 GN=SCO3832 PE=4 SV=1	0	109690000	0	172240000	130850000	152930000	0	141250000	0	127860000	0	109900000	0	0	0	0	0	126610000	0	0
Q9X8H2	sp|Q9X8H2|Y3349_STRCO Uncharacterized protein SCO3349 OS=Streptomyces coelicolor (strain ATCC BAA-471 / A3(2) / M145) OX=100226 GN=SCO3349 PE=4 SV=1	350800000	136170000	488470000	119730000	340660000	164700000	415220000	122720000	743780000	128310000	823730000	155350000	414850000	103270000	424630000	0	453360000	179590000	347210000	0
Q9K4A7	sp|Q9K4A7|AROA1_STRCO 3-phosphoshikimate 1-carboxyvinyltransferase 1 OS=Streptomyces coelicolor (strain ATCC BAA-471 / A3(2) / M145) OX=100226 GN=aroA1 PE=3 SV=1	152780000	141340000	164830000	218310000	131740000	101240000	0	138230000	0	128450000	215920000	242060000	171940000	210480000	138410000	227700000	203470000	153720000	267270000	447560000
Q9K3T1	tr|Q9K3T1|Q9K3T1_STRCO Putative MarR-family regulator OS=Streptomyces coelicolor (strain ATCC BAA-471 / A3(2) / M145) OX=100226 GN=SCO3133 PE=4 SV=1	1039000000	1019800000	498470000	284970000	192160000	167760000	236120000	110340000	253230000	129040000	0	160290000	520790000	435640000	111180000	151070000	0	0	0	0
Q9L1I5	tr|Q9L1I5|Q9L1I5_STRCO Putative secreted protein OS=Streptomyces coelicolor (strain ATCC BAA-471 / A3(2) / M145) OX=100226 GN=SCO2591 PE=4 SV=1	0	0	0	0	0	0	0	0	0	129430000	0	0	0	0	0	0	0	0	0	0
Q9RJ44	tr|Q9RJ44|Q9RJ44_STRCO Secreted subtilisin-like protease OS=Streptomyces coelicolor (strain ATCC BAA-471 / A3(2) / M145) OX=100226 GN=SCO1824 PE=3 SV=1	0	0	0	0	0	0	0	129900000	0	129440000	0	0	0	0	0	0	0	0	0	0
Q9ZEP4	sp|Q9ZEP4|CSEB_STRCO Transcriptional regulatory protein CseB OS=Streptomyces coelicolor (strain ATCC BAA-471 / A3(2) / M145) OX=100226 GN=cseB PE=1 SV=1	121220000	170920000	127390000	149300000	132470000	142460000	0	141770000	0	130340000	142670000	222820000	0	0	0	219120000	0	168550000	157760000	254910000
Q9L1C9	tr|Q9L1C9|Q9L1C9_STRCO Uroporphyrinogen III methylase OS=Streptomyces coelicolor (strain ATCC BAA-471 / A3(2) / M145) OX=100226 GN=SCO1553 PE=3 SV=1	0	100550000	114200000	103150000	94834000	94944000	116370000	160600000	0	130420000	0	0	0	0	0	0	0	0	0	0
Q9KZF1	tr|Q9KZF1|Q9KZF1_STRCO Probable amino acid/metabolite permease OS=Streptomyces coelicolor (strain ATCC BAA-471 / A3(2) / M145) OX=100226 GN=SCO7002 PE=4 SV=1	0	98071000	0	107800000	0	98404000	0	136310000	0	130670000	0	0	0	0	0	0	0	0	0	75019000
Q9XAR3	tr|Q9XAR3|Q9XAR3_STRCO NADH-quinone oxidoreductase subunit J OS=Streptomyces coelicolor (strain ATCC BAA-471 / A3(2) / M145) OX=100226 GN=SCO4571 PE=3 SV=1	0	0	0	122670000	0	152310000	0	150530000	0	131170000	0	0	0	0	0	0	0	0	0	0
Q9RJ74	tr|Q9RJ74|Q9RJ74_STRCO Putative ATP-GTP binding protein OS=Streptomyces coelicolor (strain ATCC BAA-471 / A3(2) / M145) OX=100226 GN=SCO1627 PE=3 SV=1	0	140580000	138550000	133160000	120960000	156610000	162520000	193620000	0	131550000	0	0	0	0	0	0	0	0	0	0
Q9XA07	tr|Q9XA07|Q9XA07_STRCO Putative regulatory protein OS=Streptomyces coelicolor (strain ATCC BAA-471 / A3(2) / M145) OX=100226 GN=SCO3857 PE=4 SV=1	0	98910000	129370000	129130000	0	120230000	0	132170000	0	131560000	0	0	0	0	0	0	0	0	0	0
Q9S212	tr|Q9S212|Q9S212_STRCO Uncharacterized protein OS=Streptomyces coelicolor (strain ATCC BAA-471 / A3(2) / M145) OX=100226 GN=SCO1788 PE=4 SV=1	0	142460000	0	196110000	0	140460000	0	165470000	0	132010000	214320000	319680000	0	302770000	112360000	358790000	0	0	259170000	500420000
Q93JI9	tr|Q93JI9|Q93JI9_STRCO Putative sugar kinase OS=Streptomyces coelicolor (strain ATCC BAA-471 / A3(2) / M145) OX=100226 GN=SCO1972 PE=4 SV=1	0	78216000	0	80207000	0	59072000	0	92178000	0	132030000	0	0	0	0	0	0	0	0	0	0
O54135	tr|O54135|O54135_STRCO Uncharacterized protein OS=Streptomyces coelicolor (strain ATCC BAA-471 / A3(2) / M145) OX=100226 GN=SCO5869 PE=4 SV=1	0	102640000	0	179730000	0	105900000	0	134730000	0	132710000	0	189240000	0	216440000	0	0	0	0	190600000	157600000
Q9FC11	tr|Q9FC11|Q9FC11_STRCO DhaK domain-containing protein OS=Streptomyces coelicolor (strain ATCC BAA-471 / A3(2) / M145) OX=100226 GN=SCO7073 PE=4 SV=1	0	213460000	0	213530000	0	133670000	0	177790000	0	133240000	0	263100000	0	208110000	0	203320000	0	140600000	164920000	449240000
Q7AKK1	tr|Q7AKK1|Q7AKK1_STRCO Sporulation associated protein OS=Streptomyces coelicolor (strain ATCC BAA-471 / A3(2) / M145) OX=100226 GN=SCO4114 PE=4 SV=1	0	178460000	0	126760000	174700000	197670000	249470000	182690000	0	133360000	0	0	0	0	0	0	0	0	0	0
Q9F2P6	tr|Q9F2P6|Q9F2P6_STRCO Uncharacterized protein OS=Streptomyces coelicolor (strain ATCC BAA-471 / A3(2) / M145) OX=100226 GN=SCO3104 PE=4 SV=1	229840000	198250000	0	0	0	0	0	0	0	133880000	0	0	0	248460000	0	0	0	0	0	0
Q9ADK0	sp|Q9ADK0|MCA_STRCO Mycothiol S-conjugate amidase OS=Streptomyces coelicolor (strain ATCC BAA-471 / A3(2) / M145) OX=100226 GN=mca PE=2 SV=1	0	158910000	0	185530000	0	0	0	144190000	0	134600000	259050000	270200000	282500000	288620000	242080000	333690000	0	187590000	367690000	544380000
O50505	tr|O50505|O50505_STRCO Probable ABC-type transmembrane transport protein OS=Streptomyces coelicolor (strain ATCC BAA-471 / A3(2) / M145) OX=100226 GN=SCO6011 PE=4 SV=1	0	0	103960000	109610000	96326000	0	117250000	124350000	0	134970000	0	0	0	0	0	0	0	0	0	0
Q9FCA1	tr|Q9FCA1|Q9FCA1_STRCO Lipid II isoglutaminyl synthase (glutamine-hydrolyzing) subunit MurT OS=Streptomyces coelicolor (strain ATCC BAA-471 / A3(2) / M145) OX=100226 GN=murT PE=3 SV=1	0	116720000	0	131830000	0	0	0	143420000	0	135600000	0	0	0	0	0	0	0	0	0	0
O88014	tr|O88014|O88014_STRCO 6-phosphogluconate dehydrogenase OS=Streptomyces coelicolor (strain ATCC BAA-471 / A3(2) / M145) OX=100226 GN=SCO6658 PE=3 SV=1	0	249200000	0	252820000	0	0	0	223770000	0	135730000	285980000	362920000	310450000	440350000	252770000	470910000	240290000	340900000	386550000	580840000
Q9Z560	tr|Q9Z560|Q9Z560_STRCO Proline dehydrogenase OS=Streptomyces coelicolor (strain ATCC BAA-471 / A3(2) / M145) OX=100226 GN=SCO5519 PE=4 SV=1	211670000	184110000	216000000	183290000	154040000	163440000	218520000	204510000	185960000	136520000	0	0	144710000	0	0	0	119250000	0	147780000	0
Q8CK27	tr|Q8CK27|Q8CK27_STRCO Coenzyme A biosynthesis bifunctional protein CoaBC OS=Streptomyces coelicolor (strain ATCC BAA-471 / A3(2) / M145) OX=100226 GN=coaBC PE=3 SV=1	85473000	163390000	150550000	205600000	122380000	149960000	0	168330000	0	136750000	179200000	178390000	174460000	162190000	93873000	164830000	0	0	169210000	148550000
Q9KZ07	tr|Q9KZ07|Q9KZ07_STRCO Putative maltose permease OS=Streptomyces coelicolor (strain ATCC BAA-471 / A3(2) / M145) OX=100226 GN=SCO2230 PE=3 SV=1	0	92063000	0	80218000	0	78347000	0	114670000	0	136780000	0	0	0	0	0	0	0	0	0	0
Q9EWI5	tr|Q9EWI5|Q9EWI5_STRCO Putative transcriptional regulator OS=Streptomyces coelicolor (strain ATCC BAA-471 / A3(2) / M145) OX=100226 GN=SCO7599 PE=4 SV=1	377840000	211660000	202090000	121550000	240380000	135040000	223200000	176160000	251860000	137110000	258560000	0	0	0	164200000	0	0	0	0	0
Q9RJ53	tr|Q9RJ53|Q9RJ53_STRCO Putative lipoprotein oligopeptide binding protein OS=Streptomyces coelicolor (strain ATCC BAA-471 / A3(2) / M145) OX=100226 GN=SCO1655 PE=4 SV=1	259290000	179750000	283740000	108930000	250080000	95355000	328270000	183880000	201100000	137220000	0	0	0	0	0	0	0	0	0	0
Q8CJX3	tr|Q8CJX3|Q8CJX3_STRCO Putative aminotransferase OS=Streptomyces coelicolor (strain ATCC BAA-471 / A3(2) / M145) OX=100226 GN=SCO3227 PE=4 SV=1	112540000	157640000	134700000	145870000	0	202380000	0	196310000	118310000	137900000	0	0	0	0	0	0	0	0	0	0
P0A463	sp|P0A463|RL11_STRCO 50S ribosomal protein L11 OS=Streptomyces coelicolor (strain ATCC BAA-471 / A3(2) / M145) OX=100226 GN=rplK PE=3 SV=1	204750000	170540000	321780000	170060000	316870000	129110000	0	118610000	179160000	138400000	204370000	0	223840000	0	156440000	0	182300000	142470000	188530000	184060000
Q9K4F9	sp|Q9K4F9|Y4179_STRCO UPF0678 fatty acid-binding protein-like protein SCO4179 OS=Streptomyces coelicolor (strain ATCC BAA-471 / A3(2) / M145) OX=100226 GN=SCO4179 PE=3 SV=1	0	129770000	0	168860000	0	0	0	159190000	0	139050000	225530000	377580000	253140000	356700000	0	244760000	266580000	190360000	265910000	442350000
Q9L284	tr|Q9L284|Q9L284_STRCO Putative sugar transferase OS=Streptomyces coelicolor (strain ATCC BAA-471 / A3(2) / M145) OX=100226 GN=SCO1525 PE=4 SV=1	0	122350000	0	0	0	139080000	0	179900000	0	140080000	0	0	0	0	0	0	0	0	0	0
Q9FC12	tr|Q9FC12|Q9FC12_STRCO Uncharacterized protein OS=Streptomyces coelicolor (strain ATCC BAA-471 / A3(2) / M145) OX=100226 GN=SCO7072 PE=4 SV=1	0	0	0	131460000	0	87431000	0	176090000	0	140510000	0	0	120980000	0	170260000	0	0	0	180460000	0
Q9Z554	tr|Q9Z554|Q9Z554_STRCO Putative AraC family transcriptional regulator OS=Streptomyces coelicolor (strain ATCC BAA-471 / A3(2) / M145) OX=100226 GN=SCO6118 PE=4 SV=1	672990000	213170000	454680000	148970000	430900000	207980000	802850000	162120000	747110000	140640000	200820000	0	0	0	217020000	0	183330000	0	0	0
Q9ZBK3	tr|Q9ZBK3|Q9ZBK3_STRCO Putative citratelyase OS=Streptomyces coelicolor (strain ATCC BAA-471 / A3(2) / M145) OX=100226 GN=SCO6471 PE=4 SV=1	141100000	184330000	174640000	221660000	167280000	185760000	0	177710000	0	140820000	158540000	201910000	255420000	0	221660000	231910000	0	0	254980000	253190000
Q9RD83	tr|Q9RD83|Q9RD83_STRCO Putative ROK family transcriptional regulator OS=Streptomyces coelicolor (strain ATCC BAA-471 / A3(2) / M145) OX=100226 GN=SCO0794 PE=3 SV=1	150700000	109250000	155550000	123080000	113050000	157790000	192360000	183770000	138130000	140950000	0	0	0	0	0	0	0	0	0	0
Q9EWW0	tr|Q9EWW0|Q9EWW0_STRCO Putative enoyl-CoA hydratase OS=Streptomyces coelicolor (strain ATCC BAA-471 / A3(2) / M145) OX=100226 GN=SCO4930 PE=3 SV=1	158250000	186070000	123080000	188470000	177760000	163070000	0	173020000	0	141820000	0	0	0	0	0	0	0	0	208110000	106730000
Q7AKI7	tr|Q7AKI7|Q7AKI7_STRCO Propionyl-CoA carboxylase complex B subunit OS=Streptomyces coelicolor (strain ATCC BAA-471 / A3(2) / M145) OX=100226 GN=SCO4926 PE=4 SV=1	0	126250000	0	171960000	0	121040000	0	169410000	0	141990000	0	123120000	0	0	0	131490000	0	137910000	0	287410000
Q9EX20	tr|Q9EX20|Q9EX20_STRCO Uncharacterized protein OS=Streptomyces coelicolor (strain ATCC BAA-471 / A3(2) / M145) OX=100226 GN=SCO1020 PE=4 SV=1	243800000	238650000	250650000	206590000	254510000	227430000	243700000	253250000	211880000	142120000	0	201810000	0	0	0	0	0	0	159270000	307120000
Q9KY29	tr|Q9KY29|Q9KY29_STRCO Uncharacterized protein OS=Streptomyces coelicolor (strain ATCC BAA-471 / A3(2) / M145) OX=100226 GN=SCO2361 PE=4 SV=1	0	99641000	0	0	0	127310000	0	0	0	142180000	0	0	0	0	0	0	0	0	0	0
O69985	tr|O69985|O69985_STRCO Putative hydrolase OS=Streptomyces coelicolor (strain ATCC BAA-471 / A3(2) / M145) OX=100226 GN=SCO5809 PE=4 SV=1	0	207490000	0	157260000	0	162510000	190370000	129950000	0	142530000	0	0	0	0	0	0	0	0	0	0
Q9XA23	tr|Q9XA23|Q9XA23_STRCO Uncharacterized protein OS=Streptomyces coelicolor (strain ATCC BAA-471 / A3(2) / M145) OX=100226 GN=SCO3841 PE=4 SV=1	0	0	0	0	0	0	0	0	0	142830000	0	0	0	0	0	0	0	0	0	0
Q9XAB7	sp|Q9XAB7|6PGL_STRCO 6-phosphogluconolactonase OS=Streptomyces coelicolor (strain ATCC BAA-471 / A3(2) / M145) OX=100226 GN=pgl PE=3 SV=1	0	163440000	0	245020000	0	133030000	0	165380000	0	142960000	246040000	308520000	228900000	263740000	189270000	252000000	264640000	270170000	334740000	502720000
Q93JI3	tr|Q93JI3|Q93JI3_STRCO Putative DNA-binding protein OS=Streptomyces coelicolor (strain ATCC BAA-471 / A3(2) / M145) OX=100226 GN=SCO1979 PE=4 SV=1	178500000	304590000	158670000	191440000	156400000	338480000	188640000	189900000	0	143300000	0	0	0	0	186840000	0	0	0	0	0
Q9F3F1	tr|Q9F3F1|Q9F3F1_STRCO Putative amino acid binding protein OS=Streptomyces coelicolor (strain ATCC BAA-471 / A3(2) / M145) OX=100226 GN=SCO7606 PE=4 SV=1	0	161820000	0	142660000	0	175620000	0	161420000	0	143410000	0	0	0	0	0	0	0	0	0	0
Q53949	sp|Q53949|TRKA_STRCO Trk system potassium uptake protein TrkA OS=Streptomyces coelicolor (strain ATCC BAA-471 / A3(2) / M145) OX=100226 GN=trkA PE=3 SV=2	0	124770000	121740000	164010000	0	154460000	0	205180000	0	144390000	0	0	0	0	0	0	0	0	141070000	206920000
Q9S253	tr|Q9S253|Q9S253_STRCO Putative transcriptional regulator OS=Streptomyces coelicolor (strain ATCC BAA-471 / A3(2) / M145) OX=100226 GN=SCO1699 PE=4 SV=1	0	130420000	128930000	193090000	113670000	136890000	0	188040000	0	144420000	0	0	0	0	0	0	0	0	0	0
Q9KXP4	tr|Q9KXP4|Q9KXP4_STRCO Conserved ATP/GTP binding protein OS=Streptomyces coelicolor (strain ATCC BAA-471 / A3(2) / M145) OX=100226 GN=SCO1506 PE=3 SV=1	0	133570000	0	101460000	0	147640000	149540000	205040000	0	144600000	0	0	0	0	0	0	0	0	0	0
Q9K4F1	tr|Q9K4F1|Q9K4F1_STRCO Putative response regulator OS=Streptomyces coelicolor (strain ATCC BAA-471 / A3(2) / M145) OX=100226 GN=SCO4261 PE=4 SV=1	374250000	266950000	0	0	251760000	187460000	425810000	208410000	191620000	145300000	112520000	0	0	0	7871600000	1112500000	112260000	0	0	0
Q9L1V1	tr|Q9L1V1|Q9L1V1_STRCO Beta-N-acetylhexosaminidase OS=Streptomyces coelicolor (strain ATCC BAA-471 / A3(2) / M145) OX=100226 GN=SCO2943 PE=3 SV=1	0	0	0	0	0	0	0	0	0	145800000	0	0	0	0	0	0	0	0	0	0
P57666	sp|P57666|ORN_STRCO Oligoribonuclease OS=Streptomyces coelicolor (strain ATCC BAA-471 / A3(2) / M145) OX=100226 GN=orn PE=1 SV=1	0	121640000	0	166720000	0	152230000	0	174140000	0	145900000	0	0	0	0	0	0	0	0	190950000	238560000
Q9FBJ7	tr|Q9FBJ7|Q9FBJ7_STRCO Uncharacterized protein OS=Streptomyces coelicolor (strain ATCC BAA-471 / A3(2) / M145) OX=100226 GN=SCO5161 PE=4 SV=1	0	0	0	133680000	0	141410000	0	160810000	0	146100000	0	0	0	0	0	0	0	0	0	0
Q9X8B3	tr|Q9X8B3|Q9X8B3_STRCO Uncharacterized protein OS=Streptomyces coelicolor (strain ATCC BAA-471 / A3(2) / M145) OX=100226 GN=SCO3538 PE=4 SV=1	0	172530000	0	134700000	0	152020000	0	182560000	0	146280000	0	0	0	0	0	0	0	0	0	0
Q9RCZ2	tr|Q9RCZ2|Q9RCZ2_STRCO Putative excinuclease ABC subunit A OS=Streptomyces coelicolor (strain ATCC BAA-471 / A3(2) / M145) OX=100226 GN=SCO0918 PE=4 SV=1	251170000	172010000	360330000	193950000	148570000	180890000	206530000	134600000	332950000	147980000	0	0	0	0	0	0	0	0	0	0
Q9FCC5	tr|Q9FCC5|Q9FCC5_STRCO Putative DNA-binding protein OS=Streptomyces coelicolor (strain ATCC BAA-471 / A3(2) / M145) OX=100226 GN=SCO1242 PE=4 SV=1	0	178160000	162910000	154470000	0	120590000	0	141500000	0	148180000	0	0	0	231970000	0	0	0	0	0	133120000
Q9RK84	tr|Q9RK84|Q9RK84_STRCO Uncharacterized protein OS=Streptomyces coelicolor (strain ATCC BAA-471 / A3(2) / M145) OX=100226 GN=SCO0525 PE=4 SV=1	0	210770000	214220000	236490000	151950000	159440000	0	193350000	0	148340000	213850000	256950000	209770000	233910000	168580000	291050000	233700000	162960000	281410000	513200000
Q9L142	tr|Q9L142|Q9L142_STRCO Putative cytochrome P450-family protein OS=Streptomyces coelicolor (strain ATCC BAA-471 / A3(2) / M145) OX=100226 GN=SCO7417 PE=1 SV=1	300750000	196250000	334920000	202260000	319580000	225790000	315060000	174280000	187620000	148380000	0	0	0	0	0	0	0	0	0	0
Q93J54	tr|Q93J54|Q93J54_STRCO Putative membrane protein OS=Streptomyces coelicolor (strain ATCC BAA-471 / A3(2) / M145) OX=100226 GN=SCO3048 PE=3 SV=1	138110000	109030000	171870000	126520000	151230000	90912000	0	143030000	0	148450000	0	0	0	0	0	0	0	0	144710000	126100000
Q93IU3	tr|Q93IU3|Q93IU3_STRCO BldKA, putative ABC transport system integral membrane protein OS=Streptomyces coelicolor (strain ATCC BAA-471 / A3(2) / M145) OX=100226 GN=SCO5112 PE=3 SV=1	126770000	148970000	0	133160000	0	134410000	120980000	174220000	102810000	148470000	0	119830000	0	143330000	134910000	169090000	0	113430000	154380000	214640000
Q9L1D6	tr|Q9L1D6|Q9L1D6_STRCO Putative aminotransferase OS=Streptomyces coelicolor (strain ATCC BAA-471 / A3(2) / M145) OX=100226 GN=SCO1546 PE=3 SV=1	180640000	142950000	214480000	157870000	189530000	158230000	249340000	210150000	231210000	148810000	0	0	0	0	0	0	200840000	0	159550000	177730000
Q9S2J1	tr|Q9S2J1|Q9S2J1_STRCO Putative branched chain amino acid transport ATP-binding protein OS=Streptomyces coelicolor (strain ATCC BAA-471 / A3(2) / M145) OX=100226 GN=SCO2012 PE=4 SV=1	0	143950000	142910000	145320000	0	0	137070000	174240000	0	150960000	0	0	0	0	0	0	0	0	0	0
P19255	sp|P19255|GLPF_STRCO Probable glycerol uptake facilitator protein OS=Streptomyces coelicolor (strain ATCC BAA-471 / A3(2) / M145) OX=100226 GN=glpF PE=2 SV=2	0	153920000	84536000	150330000	0	0	0	212620000	0	151070000	0	0	0	0	0	82704000	0	0	0	121340000
Q9K4L0	tr|Q9K4L0|Q9K4L0_STRCO Uncharacterized protein OS=Streptomyces coelicolor (strain ATCC BAA-471 / A3(2) / M145) OX=100226 GN=SCO7304 PE=4 SV=1	0	140790000	136470000	112010000	0	161090000	0	154390000	0	151120000	0	0	0	0	0	0	0	0	0	0
Q9RKY0	sp|Q9RKY0|RBPA_STRCO RNA polymerase-binding protein RbpA OS=Streptomyces coelicolor (strain ATCC BAA-471 / A3(2) / M145) OX=100226 GN=rbpA PE=1 SV=1	254890000	0	0	0	224980000	133260000	0	0	586770000	151160000	610860000	0	251800000	0	0	0	0	0	233160000	0
Q9RD96	tr|Q9RD96|Q9RD96_STRCO Uncharacterized protein OS=Streptomyces coelicolor (strain ATCC BAA-471 / A3(2) / M145) OX=100226 GN=SCO2855 PE=4 SV=1	0	131680000	0	195520000	0	0	0	143510000	0	151570000	198250000	200850000	154750000	204640000	134090000	0	143140000	0	228220000	292800000
Q9S2J0	tr|Q9S2J0|Q9S2J0_STRCO Putative two-component system response regulator OS=Streptomyces coelicolor (strain ATCC BAA-471 / A3(2) / M145) OX=100226 GN=SCO2013 PE=4 SV=1	0	93242000	0	107870000	0	0	0	0	0	151730000	0	0	0	0	122630000	128900000	0	146740000	217730000	213360000
Q9L224	tr|Q9L224|Q9L224_STRCO Putative ArsR-family transcriptional regulator OS=Streptomyces coelicolor (strain ATCC BAA-471 / A3(2) / M145) OX=100226 GN=SCO6808 PE=4 SV=1	1243300000	575370000	1243300000	672320000	876020000	684230000	450110000	297110000	339030000	151750000	1442500000	757220000	863190000	699940000	991560000	350150000	798080000	388080000	483400000	309070000
Q9K4L6	tr|Q9K4L6|Q9K4L6_STRCO Putative thioredoxin reductase OS=Streptomyces coelicolor (strain ATCC BAA-471 / A3(2) / M145) OX=100226 GN=SCO7298 PE=4 SV=1	0	144000000	107730000	167640000	0	160510000	115420000	178050000	0	152290000	0	0	0	0	0	0	0	0	0	0
Q9AK36	tr|Q9AK36|Q9AK36_STRCO Thymidine phosphorylase OS=Streptomyces coelicolor (strain ATCC BAA-471 / A3(2) / M145) OX=100226 GN=SCO4890 PE=3 SV=1	0	134490000	0	136740000	0	125160000	0	180290000	0	153360000	0	0	0	0	0	0	0	0	0	0
Q9RJ37	tr|Q9RJ37|Q9RJ37_STRCO Putative oxidoreductase OS=Streptomyces coelicolor (strain ATCC BAA-471 / A3(2) / M145) OX=100226 GN=SCO1831 PE=4 SV=1	0	164730000	126250000	217930000	106450000	113790000	0	179210000	0	153890000	155910000	127940000	174490000	0	164350000	178110000	204610000	0	255750000	222080000
Q9KY78	tr|Q9KY78|Q9KY78_STRCO Putative oxidoreductase OS=Streptomyces coelicolor (strain ATCC BAA-471 / A3(2) / M145) OX=100226 GN=SCO5024 PE=4 SV=1	0	189610000	103000000	257230000	94094000	165390000	0	187750000	0	154820000	0	158260000	0	157970000	108540000	186820000	0	151190000	141770000	327520000
Q8CJT8	tr|Q8CJT8|Q8CJT8_STRCO Formyltetrahydrofolate deformylase OS=Streptomyces coelicolor (strain ATCC BAA-471 / A3(2) / M145) OX=100226 GN=purU PE=3 SV=1	0	125550000	0	120130000	0	110850000	0	126520000	0	154910000	102350000	0	0	142330000	142980000	104440000	0	0	0	182560000
Q9S2F6	tr|Q9S2F6|Q9S2F6_STRCO Putative oxidoreductase subunit OS=Streptomyces coelicolor (strain ATCC BAA-471 / A3(2) / M145) OX=100226 GN=SCO2925 PE=4 SV=1	0	0	0	0	0	0	0	162010000	0	154960000	0	0	0	0	0	0	0	0	0	0
Q93JB5	tr|Q93JB5|Q93JB5_STRCO TerB domain-containing protein OS=Streptomyces coelicolor (strain ATCC BAA-471 / A3(2) / M145) OX=100226 GN=SCO7481 PE=4 SV=1	128670000	0	0	310550000	142790000	171730000	171740000	279820000	0	155120000	281910000	416810000	292240000	329480000	227670000	311840000	262100000	230680000	270020000	0
Q9L2C0	tr|Q9L2C0|Q9L2C0_STRCO Putative transport system kinase OS=Streptomyces coelicolor (strain ATCC BAA-471 / A3(2) / M145) OX=100226 GN=SCO5400 PE=3 SV=1	247120000	146890000	203810000	215900000	203560000	172780000	295160000	215320000	220800000	155190000	0	0	0	0	0	0	0	0	0	0
P54739	sp|P54739|PKAA_STRCO Serine/threonine-protein kinase PkaA OS=Streptomyces coelicolor (strain ATCC BAA-471 / A3(2) / M145) OX=100226 GN=pkaA PE=3 SV=1	0	189500000	161360000	204600000	0	170430000	0	211140000	0	155240000	0	0	0	0	0	0	0	0	0	0
Q9KXS7	tr|Q9KXS7|Q9KXS7_STRCO Uncharacterized protein OS=Streptomyces coelicolor (strain ATCC BAA-471 / A3(2) / M145) OX=100226 GN=SCO4314 PE=4 SV=1	164180000	206780000	0	369580000	0	159960000	0	260070000	0	155370000	0	0	0	0	0	0	0	0	272110000	0
Q9FCJ1	tr|Q9FCJ1|Q9FCJ1_STRCO Uncharacterized protein OS=Streptomyces coelicolor (strain ATCC BAA-471 / A3(2) / M145) OX=100226 GN=SCO5197 PE=4 SV=1	139650000	173200000	182020000	250240000	138690000	186300000	138310000	213360000	0	156140000	186700000	153270000	193640000	127860000	246040000	173140000	214270000	148280000	222860000	309200000
Q9F3C1	tr|Q9F3C1|Q9F3C1_STRCO Putative lacI-family transcriptional regulator OS=Streptomyces coelicolor (strain ATCC BAA-471 / A3(2) / M145) OX=100226 GN=SCO7554 PE=4 SV=1	295240000	0	246010000	98463000	187380000	0	156280000	0	387100000	156520000	1243100000	245410000	343920000	0	252010000	0	113710000	0	171030000	0
P43414	sp|P43414|KAD_STRCO Adenylate kinase OS=Streptomyces coelicolor (strain ATCC BAA-471 / A3(2) / M145) OX=100226 GN=adk PE=3 SV=3	0	185480000	162670000	221810000	130130000	154480000	0	211280000	0	157220000	145050000	185870000	187340000	197220000	0	201960000	201590000	152670000	318620000	354110000
Q9AJX1	tr|Q9AJX1|Q9AJX1_STRCO Putative ABC transporter ATP-binding protein OS=Streptomyces coelicolor (strain ATCC BAA-471 / A3(2) / M145) OX=100226 GN=SCO1806 PE=4 SV=1	0	138420000	0	124920000	0	137250000	0	134670000	0	157780000	0	0	0	0	0	0	0	0	0	134850000
Q9K3J9	tr|Q9K3J9|Q9K3J9_STRCO Uncharacterized protein OS=Streptomyces coelicolor (strain ATCC BAA-471 / A3(2) / M145) OX=100226 GN=SCO4821 PE=4 SV=1	105820000	182340000	104740000	185680000	108350000	206340000	133680000	290530000	0	158220000	0	0	0	0	0	0	0	0	0	0
Q9EWW1	sp|Q9EWW1|HUTH_STRCO Histidine ammonia-lyase OS=Streptomyces coelicolor (strain ATCC BAA-471 / A3(2) / M145) OX=100226 GN=hutH PE=3 SV=1	189470000	193150000	211300000	232680000	195350000	200330000	161250000	191270000	0	158770000	0	0	0	0	0	0	137780000	0	184360000	178280000
Q9XA49	tr|Q9XA49|Q9XA49_STRCO Dihydrolipoamide acetyltransferase component of pyruvate dehydrogenase complex OS=Streptomyces coelicolor (strain ATCC BAA-471 / A3(2) / M145) OX=100226 GN=SCO3829 PE=3 SV=1	245190000	171770000	268770000	179550000	214030000	131060000	257780000	128910000	205640000	159010000	118260000	0	0	0	116940000	0	0	0	143660000	0
Q9Z538	tr|Q9Z538|Q9Z538_STRCO Putative regulatory protein OS=Streptomyces coelicolor (strain ATCC BAA-471 / A3(2) / M145) OX=100226 GN=SCO6134 PE=4 SV=1	130540000	182800000	171550000	151540000	199110000	182340000	241370000	198960000	193910000	159030000	0	0	0	0	0	0	0	0	0	0
Q9F308	tr|Q9F308|Q9F308_STRCO DNA-(apurinic or apyrimidinic site) lyase OS=Streptomyces coelicolor (strain ATCC BAA-471 / A3(2) / M145) OX=100226 GN=SCO2626 PE=3 SV=2	0	180890000	127370000	122410000	0	166730000	0	141210000	176360000	159140000	0	193360000	0	153270000	0	0	0	134950000	0	0
Q9EX47	tr|Q9EX47|Q9EX47_STRCO Uncharacterized protein OS=Streptomyces coelicolor (strain ATCC BAA-471 / A3(2) / M145) OX=100226 GN=SCO0991 PE=4 SV=1	0	149580000	0	0	0	151180000	0	197500000	0	159190000	0	0	0	0	0	0	0	0	0	0
Q9EWF1	tr|Q9EWF1|Q9EWF1_STRCO Putative dehydrogenase OS=Streptomyces coelicolor (strain ATCC BAA-471 / A3(2) / M145) OX=100226 GN=SCO4945 PE=3 SV=1	0	270420000	127820000	272890000	113150000	214560000	0	178220000	0	159250000	0	0	0	0	0	112260000	0	0	131040000	138400000
P40170	sp|P40170|DNAJ1_STRCO Chaperone protein DnaJ 1 OS=Streptomyces coelicolor (strain ATCC BAA-471 / A3(2) / M145) OX=100226 GN=dnaJ1 PE=3 SV=2	216490000	183970000	233740000	0	276620000	210860000	176470000	132320000	157010000	159800000	273440000	311160000	288360000	255220000	0	280040000	217770000	0	327900000	0
O86505	sp|O86505|ILVE_STRCO Probable branched-chain-amino-acid aminotransferase OS=Streptomyces coelicolor (strain ATCC BAA-471 / A3(2) / M145) OX=100226 GN=ilvE PE=3 SV=1	0	0	212790000	144610000	0	98728000	0	0	0	160610000	218480000	398240000	178660000	459500000	215190000	350520000	219630000	389490000	302640000	423700000
Q9XAR2	sp|Q9XAR2|NUOI1_STRCO NADH-quinone oxidoreductase subunit I 1 OS=Streptomyces coelicolor (strain ATCC BAA-471 / A3(2) / M145) OX=100226 GN=nuoI1 PE=3 SV=1	0	114060000	0	120640000	0	106130000	0	160470000	0	160610000	0	0	0	0	0	0	0	0	0	126940000
Q9S2V5	tr|Q9S2V5|Q9S2V5_STRCO Putative carotenoid dehydrogenase (Putative secreted protein) OS=Streptomyces coelicolor (strain ATCC BAA-471 / A3(2) / M145) OX=100226 GN=SCO2101 PE=4 SV=1	0	169190000	158790000	172390000	122130000	209020000	162470000	248550000	0	160610000	0	0	0	0	0	0	0	0	0	0
Q9L2G0	tr|Q9L2G0|Q9L2G0_STRCO Uncharacterized protein OS=Streptomyces coelicolor (strain ATCC BAA-471 / A3(2) / M145) OX=100226 GN=SCO2523 PE=4 SV=1	120810000	139850000	0	179200000	0	159400000	0	160430000	0	160930000	0	0	0	0	0	0	0	0	0	177430000
Q9L077	tr|Q9L077|Q9L077_STRCO Acetyl/propionyl CoA carboxylase, beta subunit OS=Streptomyces coelicolor (strain ATCC BAA-471 / A3(2) / M145) OX=100226 GN=SCO2776 PE=4 SV=1	229390000	174000000	216900000	193070000	216330000	185010000	209440000	158450000	0	160970000	0	0	0	0	0	0	0	0	210280000	211900000
Q9X7N5	tr|Q9X7N5|Q9X7N5_STRCO Putative membrane protein OS=Streptomyces coelicolor (strain ATCC BAA-471 / A3(2) / M145) OX=100226 GN=SCO6729 PE=4 SV=1	139450000	180470000	165410000	168760000	143970000	224790000	185180000	220930000	0	161920000	0	0	0	0	0	0	0	0	0	0
Q9L253	tr|Q9L253|Q9L253_STRCO Uncharacterized protein OS=Streptomyces coelicolor (strain ATCC BAA-471 / A3(2) / M145) OX=100226 GN=SCO2668 PE=4 SV=1	0	117830000	0	180820000	0	0	0	182840000	0	162160000	0	196810000	0	161300000	0	231670000	0	179680000	187050000	430370000
Q8CJX4	tr|Q8CJX4|Q8CJX4_STRCO Putative penicillin acylase OS=Streptomyces coelicolor (strain ATCC BAA-471 / A3(2) / M145) OX=100226 GN=SCO3184 PE=3 SV=1	0	126110000	0	113380000	0	97466000	0	158850000	0	162690000	0	0	0	0	0	0	0	0	0	184950000
Q9S2C0	sp|Q9S2C0|PKSC_STRCO Serine/threonine-protein kinase PksC OS=Streptomyces coelicolor (strain ATCC BAA-471 / A3(2) / M145) OX=100226 GN=pksC PE=3 SV=1	0	170170000	0	197660000	0	226820000	0	264260000	0	163470000	0	0	0	0	0	0	0	0	0	0
Q9RDD0	tr|Q9RDD0|Q9RDD0_STRCO Putative long-chain fatty-acid CoA ligase OS=Streptomyces coelicolor (strain ATCC BAA-471 / A3(2) / M145) OX=100226 GN=SCO2561 PE=4 SV=1	146160000	205190000	198050000	180670000	186520000	185570000	211180000	220800000	0	163940000	0	0	0	0	0	0	0	0	0	0
O86793	sp|O86793|TSAD_STRCO tRNA N6-adenosine threonylcarbamoyltransferase OS=Streptomyces coelicolor (strain ATCC BAA-471 / A3(2) / M145) OX=100226 GN=tsaD PE=3 SV=1	132810000	152380000	176470000	201460000	156620000	165830000	234770000	250010000	193610000	163980000	0	0	178080000	0	0	0	169350000	0	184660000	0
Q9RKS9	tr|Q9RKS9|Q9RKS9_STRCO SWIM-type domain-containing protein OS=Streptomyces coelicolor (strain ATCC BAA-471 / A3(2) / M145) OX=100226 GN=SCO6263 PE=4 SV=1	413060000	94236000	519030000	128820000	345840000	208900000	683800000	112910000	1650300000	164340000	1185100000	780610000	881290000	489550000	585360000	212600000	1134100000	702950000	439860000	121060000
O86754	sp|O86754|RLMN_STRCO Probable dual-specificity RNA methyltransferase RlmN OS=Streptomyces coelicolor (strain ATCC BAA-471 / A3(2) / M145) OX=100226 GN=rlmN PE=3 SV=1	0	202410000	229690000	190630000	176980000	191530000	231490000	260620000	171590000	164620000	0	0	0	0	0	0	0	0	0	0
Q9F3J5	tr|Q9F3J5|Q9F3J5_STRCO Uncharacterized protein OS=Streptomyces coelicolor (strain ATCC BAA-471 / A3(2) / M145) OX=100226 GN=SCO5270 PE=4 SV=1	0	160050000	0	0	0	110180000	0	192950000	0	164660000	0	0	0	0	0	0	0	0	0	0
Q9L275	tr|Q9L275|Q9L275_STRCO Putative DNA polymerase III OS=Streptomyces coelicolor (strain ATCC BAA-471 / A3(2) / M145) OX=100226 GN=SCO1534 PE=4 SV=1	884490000	285110000	559620000	111930000	1753900000	784070000	689660000	0	883540000	165230000	5284400000	0	6031200000	0	2901800000	0	3271300000	0	1310200000	0
Q9KXR7	sp|Q9KXR7|PYRD_STRCO Dihydroorotate dehydrogenase (quinone) OS=Streptomyces coelicolor (strain ATCC BAA-471 / A3(2) / M145) OX=100226 GN=pyrD PE=3 SV=1	0	201050000	0	138230000	0	169600000	0	184870000	0	165290000	0	0	0	0	0	0	0	0	0	0
Q9K4J5	tr|Q9K4J5|Q9K4J5_STRCO Putative oxidoreductase OS=Streptomyces coelicolor (strain ATCC BAA-471 / A3(2) / M145) OX=100226 GN=SCO7319 PE=4 SV=1	0	115020000	0	103140000	0	134380000	115750000	229930000	0	165540000	0	0	0	0	0	0	0	0	0	0
Q9Z514	tr|Q9Z514|Q9Z514_STRCO Putative gluconeogenesis factor OS=Streptomyces coelicolor (strain ATCC BAA-471 / A3(2) / M145) OX=100226 GN=SCO1951 PE=3 SV=1	159160000	156770000	149170000	146190000	142260000	182870000	236390000	179980000	225990000	166700000	0	0	181950000	0	252290000	0	0	0	0	0
Q9L0N2	tr|Q9L0N2|Q9L0N2_STRCO Putative AAA family ATPase OS=Streptomyces coelicolor (strain ATCC BAA-471 / A3(2) / M145) OX=100226 GN=SCO4259 PE=4 SV=1	0	152460000	0	149140000	0	166040000	178510000	199310000	0	166820000	0	0	0	0	0	0	0	0	0	0
Q93JG8	tr|Q93JG8|Q93JG8_STRCO Putative TetR-family transcriptional regulator OS=Streptomyces coelicolor (strain ATCC BAA-471 / A3(2) / M145) OX=100226 GN=SCO7704 PE=1 SV=1	169910000	348820000	0	0	0	117160000	257560000	180640000	0	168600000	0	0	0	0	0	0	0	0	0	0
Q9XA30	tr|Q9XA30|Q9XA30_STRCO Putative 3-Hydroxyacyl-CoA dehydrogenase OS=Streptomyces coelicolor (strain ATCC BAA-471 / A3(2) / M145) OX=100226 GN=SCO3834 PE=4 SV=1	0	180270000	0	202560000	0	152320000	0	230220000	0	168690000	0	190650000	0	0	152880000	255570000	0	184940000	245040000	407420000
Q9RJQ7	tr|Q9RJQ7|Q9RJQ7_STRCO Putative cytochrome P450 OS=Streptomyces coelicolor (strain ATCC BAA-471 / A3(2) / M145) OX=100226 GN=SCO0583 PE=3 SV=1	162640000	201740000	195810000	205210000	181640000	204180000	167920000	215680000	0	169000000	0	0	0	0	0	0	0	0	0	0
Q9F335	tr|Q9F335|Q9F335_STRCO Ferredoxin OS=Streptomyces coelicolor (strain ATCC BAA-471 / A3(2) / M145) OX=100226 GN=SCO5135 PE=4 SV=1	0	0	0	228440000	0	143660000	0	201450000	0	169630000	0	330650000	0	271020000	138530000	231470000	132970000	197580000	0	458870000
Q9ZBF7	tr|Q9ZBF7|Q9ZBF7_STRCO Putative hydrolytic protein OS=Streptomyces coelicolor (strain ATCC BAA-471 / A3(2) / M145) OX=100226 GN=SCO6456 PE=4 SV=1	0	0	0	0	0	0	0	164410000	0	169930000	0	0	0	0	0	0	0	0	0	0
Q9KZP8	tr|Q9KZP8|Q9KZP8_STRCO FHA domain-containing protein OS=Streptomyces coelicolor (strain ATCC BAA-471 / A3(2) / M145) OX=100226 GN=SCO1384 PE=4 SV=1	181240000	172880000	0	227170000	139730000	154800000	0	202490000	0	171420000	196690000	411170000	197860000	389300000	184970000	444000000	231950000	297960000	293380000	531590000
Q9WX11	tr|Q9WX11|Q9WX11_STRCO Putative RNA polymerase sigma factor OS=Streptomyces coelicolor (strain ATCC BAA-471 / A3(2) / M145) OX=100226 GN=SCO3323 PE=3 SV=1	0	104350000	0	131840000	0	146980000	0	177460000	0	171550000	0	0	0	0	0	0	0	0	0	176580000
P66337	sp|P66337|RS10_STRCO 30S ribosomal protein S10 OS=Streptomyces coelicolor (strain ATCC BAA-471 / A3(2) / M145) OX=100226 GN=rpsJ PE=3 SV=1	430000000	172870000	665410000	166000000	478090000	187050000	686910000	124770000	591730000	172510000	839020000	0	903870000	0	693320000	143610000	786090000	0	1668400000	364130000
Q9L0P4	tr|Q9L0P4|Q9L0P4_STRCO Uncharacterized protein OS=Streptomyces coelicolor (strain ATCC BAA-471 / A3(2) / M145) OX=100226 GN=SCO4247 PE=4 SV=1	293460000	313960000	287870000	221430000	276910000	349490000	301860000	167760000	265400000	172590000	243420000	697860000	301990000	1689400000	557060000	2582000000	340550000	2954700000	174890000	522290000
Q9RJI9	tr|Q9RJI9|Q9RJI9_STRCO Putative membrane protein OS=Streptomyces coelicolor (strain ATCC BAA-471 / A3(2) / M145) OX=100226 GN=SCO0399 PE=4 SV=1	0	170270000	141590000	152300000	0	151090000	0	238640000	0	172850000	0	0	0	0	0	0	0	0	0	0
Q9ZBX4	tr|Q9ZBX4|Q9ZBX4_STRCO ABC transporter ATP-binding protein OS=Streptomyces coelicolor (strain ATCC BAA-471 / A3(2) / M145) OX=100226 GN=SCO3958 PE=4 SV=1	0	158520000	0	118370000	0	143720000	0	184860000	0	172940000	0	0	0	86710000	0	173210000	0	148340000	0	217560000
Q9S2X1	tr|Q9S2X1|Q9S2X1_STRCO Pyridoxal phosphate homeostasis protein OS=Streptomyces coelicolor (strain ATCC BAA-471 / A3(2) / M145) OX=100226 GN=SCO2080 PE=3 SV=1	0	229430000	0	178550000	0	213610000	0	259380000	0	173080000	206440000	307930000	239830000	258640000	266180000	386640000	206020000	332500000	216890000	344760000
P41103	sp|P41103|RL10_STRCO 50S ribosomal protein L10 OS=Streptomyces coelicolor (strain ATCC BAA-471 / A3(2) / M145) OX=100226 GN=rplJ PE=3 SV=1	359520000	0	349300000	144200000	315230000	108520000	272140000	156250000	137760000	173550000	286760000	172390000	310270000	174540000	364560000	259100000	361140000	159570000	533620000	452100000
Q9Z5A7	tr|Q9Z5A7|Q9Z5A7_STRCO Putative acetyl-coenzyme A synthetase OS=Streptomyces coelicolor (strain ATCC BAA-471 / A3(2) / M145) OX=100226 GN=SCO6195 PE=4 SV=1	151360000	196910000	0	287360000	151780000	159780000	0	178500000	0	173660000	0	0	0	182660000	123810000	232010000	128480000	182480000	233600000	418020000
Q9KXM7	tr|Q9KXM7|Q9KXM7_STRCO Uncharacterized protein OS=Streptomyces coelicolor (strain ATCC BAA-471 / A3(2) / M145) OX=100226 GN=SCO4330 PE=4 SV=1	354870000	180490000	383660000	180510000	468360000	197090000	381020000	241850000	357700000	173900000	839300000	599090000	695950000	850250000	578440000	945130000	461870000	977020000	373800000	0
Q9F345	tr|Q9F345|Q9F345_STRCO Uncharacterized protein OS=Streptomyces coelicolor (strain ATCC BAA-471 / A3(2) / M145) OX=100226 GN=SCO5125 PE=4 SV=1	0	226260000	0	214240000	0	229960000	0	213490000	0	173910000	0	0	0	860440000	0	0	0	429670000	0	421210000
Q9X9V5	tr|Q9X9V5|Q9X9V5_STRCO Uncharacterized protein OS=Streptomyces coelicolor (strain ATCC BAA-471 / A3(2) / M145) OX=100226 GN=SCO1917 PE=1 SV=1	226550000	204880000	0	0	146420000	203150000	201240000	0	224870000	174250000	236970000	335970000	223480000	393550000	315750000	321350000	0	333900000	156120000	176500000
Q9KY19	tr|Q9KY19|Q9KY19_STRCO Pyruvate dehydrogenase E1 component OS=Streptomyces coelicolor (strain ATCC BAA-471 / A3(2) / M145) OX=100226 GN=SCO2371 PE=4 SV=1	0	290500000	0	309750000	0	245320000	0	302340000	0	174280000	0	401220000	0	388260000	0	341300000	0	358350000	200780000	659770000
Q9KZD8	tr|Q9KZD8|Q9KZD8_STRCO APH domain-containing protein OS=Streptomyces coelicolor (strain ATCC BAA-471 / A3(2) / M145) OX=100226 GN=SCO6951 PE=4 SV=1	0	162490000	0	171900000	0	160280000	110670000	177210000	0	175490000	0	0	0	0	0	0	0	0	0	0
Q93JJ0	tr|Q93JJ0|Q93JJ0_STRCO Pseudouridine-5-phosphate glycosidase OS=Streptomyces coelicolor (strain ATCC BAA-471 / A3(2) / M145) OX=100226 GN=psuG PE=3 SV=1	156200000	211850000	181420000	280120000	0	160430000	0	289610000	0	175580000	0	0	0	0	0	126640000	0	0	203940000	179420000
Q9L0Q9	tr|Q9L0Q9|Q9L0Q9_STRCO Putative transcriptional factor regulator OS=Streptomyces coelicolor (strain ATCC BAA-471 / A3(2) / M145) OX=100226 GN=SCO4232 PE=4 SV=1	194410000	0	0	0	181110000	0	0	0	1015300000	175840000	0	223340000	252740000	193010000	161730000	161950000	0	0	336260000	159030000
O86760	tr|O86760|O86760_STRCO DUF1863 domain-containing protein OS=Streptomyces coelicolor (strain ATCC BAA-471 / A3(2) / M145) OX=100226 GN=SCO5639 PE=4 SV=1	96190000	148710000	123180000	122420000	129940000	135150000	0	131000000	0	175850000	0	152870000	0	0	0	123230000	0	176530000	180130000	357510000
Q9S261	tr|Q9S261|Q9S261_STRCO Putative tetR transcriptional regulator OS=Streptomyces coelicolor (strain ATCC BAA-471 / A3(2) / M145) OX=100226 GN=SCO1691 PE=4 SV=1	802440000	941920000	2948400000	3869900000	328330000	568580000	438700000	987480000	0	177220000	353980000	223420000	616660000	218880000	6268200000	5516700000	591060000	522200000	232160000	121140000
Q9XAL3	tr|Q9XAL3|Q9XAL3_STRCO Putative acyl-[acyl-carrier protein] desaturase OS=Streptomyces coelicolor (strain ATCC BAA-471 / A3(2) / M145) OX=100226 GN=SCO6717 PE=3 SV=1	0	142260000	0	150710000	159710000	167290000	162060000	159300000	172020000	177260000	0	0	0	0	0	0	0	0	0	113150000
O86811	tr|O86811|O86811_STRCO Putative membrane protein OS=Streptomyces coelicolor (strain ATCC BAA-471 / A3(2) / M145) OX=100226 GN=SCO5751 PE=4 SV=1	273790000	166390000	293490000	187350000	282490000	183830000	442010000	206080000	306560000	177310000	420040000	0	370320000	0	397700000	0	313980000	0	525110000	0
O69857	tr|O69857|O69857_STRCO Acetyl-coa acetyltransferase (Thiolase) OS=Streptomyces coelicolor (strain ATCC BAA-471 / A3(2) / M145) OX=100226 GN=SCO6027 PE=3 SV=1	161510000	210130000	0	266190000	160790000	144760000	0	158940000	0	177370000	0	246110000	0	301170000	0	334840000	0	229670000	281090000	415160000
Q9F364	sp|Q9F364|NADA_STRCO Quinolinate synthase A OS=Streptomyces coelicolor (strain ATCC BAA-471 / A3(2) / M145) OX=100226 GN=nadA PE=3 SV=2	193790000	160070000	140370000	158790000	0	130220000	0	193180000	0	177860000	0	0	0	0	0	191800000	0	0	0	276280000
Q9KYT6	tr|Q9KYT6|Q9KYT6_STRCO Putative aldehyde dehydrogenase OS=Streptomyces coelicolor (strain ATCC BAA-471 / A3(2) / M145) OX=100226 GN=SCO5679 PE=4 SV=1	139670000	141640000	177410000	220570000	192910000	0	227200000	195110000	0	178350000	226870000	0	136150000	0	256830000	0	302470000	0	811590000	85658000
Q9EWV0	tr|Q9EWV0|Q9EWV0_STRCO Putative aldehyde dehydrogenase OS=Streptomyces coelicolor (strain ATCC BAA-471 / A3(2) / M145) OX=100226 GN=SCO4912 PE=4 SV=1	65177000	227550000	246670000	304540000	217520000	164710000	230800000	247340000	0	178670000	316060000	4898500000	278650000	7078100000	430280000	8376200000	286730000	6032300000	240410000	405710000
Q7AKD6	tr|Q7AKD6|Q7AKD6_STRCO Probable LacI-family transcriptional regulatory protein OS=Streptomyces coelicolor (strain ATCC BAA-471 / A3(2) / M145) OX=100226 GN=SCO7014 PE=4 SV=1	539030000	239360000	363870000	215050000	416220000	208990000	470980000	180680000	382540000	178830000	838500000	0	23176000000	273710000	581370000	224970000	499220000	204720000	670180000	206460000
Q9X9W5	tr|Q9X9W5|Q9X9W5_STRCO Uncharacterized protein OS=Streptomyces coelicolor (strain ATCC BAA-471 / A3(2) / M145) OX=100226 GN=SCO1907 PE=4 SV=1	177490000	139960000	0	200510000	0	132730000	0	224680000	0	179100000	0	0	0	0	0	0	139810000	0	0	0
Q9X8T2	tr|Q9X8T2|Q9X8T2_STRCO Putative RNA nucleotidyltransferase OS=Streptomyces coelicolor (strain ATCC BAA-471 / A3(2) / M145) OX=100226 GN=SCO3896 PE=4 SV=1	269830000	355130000	261860000	279140000	275580000	224520000	173860000	188180000	0	179580000	232520000	176090000	252450000	0	230360000	176290000	236180000	172710000	293090000	148560000
Q9XAB8	tr|Q9XAB8|Q9XAB8_STRCO Uncharacterized protein OS=Streptomyces coelicolor (strain ATCC BAA-471 / A3(2) / M145) OX=100226 GN=SCO1938 PE=4 SV=1	0	142940000	153250000	156290000	0	122180000	0	155490000	0	180040000	0	175740000	208930000	132210000	0	168080000	219550000	0	204290000	368180000
O86534	sp|O86534|LEUC_STRCO 3-isopropylmalate dehydratase large subunit OS=Streptomyces coelicolor (strain ATCC BAA-471 / A3(2) / M145) OX=100226 GN=leuC PE=3 SV=1	106760000	212620000	0	231230000	165400000	151120000	149170000	200570000	0	180250000	0	95640000	0	0	0	153990000	100810000	89777000	95176000	92820000
Q9XA70	tr|Q9XA70|Q9XA70_STRCO Putative hydrolase OS=Streptomyces coelicolor (strain ATCC BAA-471 / A3(2) / M145) OX=100226 GN=SCO3807 PE=3 SV=1	119150000	254940000	193800000	261670000	128230000	190290000	160780000	223940000	0	180330000	168990000	161710000	161930000	165230000	188010000	161540000	157910000	0	172710000	145240000
Q9RJT1	tr|Q9RJT1|Q9RJT1_STRCO Uncharacterized protein OS=Streptomyces coelicolor (strain ATCC BAA-471 / A3(2) / M145) OX=100226 GN=SCO0405 PE=4 SV=1	0	266470000	0	246940000	0	239700000	249810000	303870000	0	180510000	0	0	0	0	0	0	0	0	0	0
Q9FBI8	tr|Q9FBI8|Q9FBI8_STRCO Putative tetR-family transcriptional regulator OS=Streptomyces coelicolor (strain ATCC BAA-471 / A3(2) / M145) OX=100226 GN=SCO5170 PE=4 SV=1	601900000	170540000	751030000	267850000	1307300000	277380000	641650000	176340000	418320000	180600000	585900000	331700000	281110000	221100000	892460000	517740000	223140000	192330000	202460000	136080000
O68608	sp|O68608|TRPD1_STRCO Anthranilate phosphoribosyltransferase 1 OS=Streptomyces coelicolor (strain ATCC BAA-471 / A3(2) / M145) OX=100226 GN=trpD1 PE=3 SV=1	0	270500000	0	300730000	0	176160000	0	271160000	0	180780000	0	191600000	0	200330000	103930000	295530000	0	155320000	283860000	575530000
Q9X7W1	tr|Q9X7W1|Q9X7W1_STRCO Uncharacterized protein OS=Streptomyces coelicolor (strain ATCC BAA-471 / A3(2) / M145) OX=100226 GN=SCO6766 PE=4 SV=1	0	209250000	144840000	192870000	142090000	266180000	179870000	233850000	0	181160000	0	0	0	0	0	0	0	0	0	0
Q9S2I1	tr|Q9S2I1|Q9S2I1_STRCO VWFA domain-containing protein OS=Streptomyces coelicolor (strain ATCC BAA-471 / A3(2) / M145) OX=100226 GN=SCO2022 PE=4 SV=1	176910000	216300000	315260000	239210000	0	222420000	285500000	222810000	0	181680000	0	0	246330000	0	261370000	0	195380000	0	0	0
Q9RCY1	tr|Q9RCY1|Q9RCY1_STRCO Uncharacterized protein OS=Streptomyces coelicolor (strain ATCC BAA-471 / A3(2) / M145) OX=100226 GN=SCO0929 PE=4 SV=1	219820000	154130000	216510000	230240000	191470000	175120000	312000000	224460000	210600000	182480000	0	0	0	0	0	0	0	0	0	0
Q9X824	tr|Q9X824|Q9X824_STRCO Putative ATP/GTP-binding integral membrane protein OS=Streptomyces coelicolor (strain ATCC BAA-471 / A3(2) / M145) OX=100226 GN=SCO6057 PE=4 SV=1	0	163130000	133980000	127080000	0	148850000	201950000	150110000	0	183200000	0	0	0	0	0	0	0	0	0	0
Q9ADA1	tr|Q9ADA1|Q9ADA1_STRCO Putative phosphatase OS=Streptomyces coelicolor (strain ATCC BAA-471 / A3(2) / M145) OX=100226 GN=SCO1666 PE=4 SV=1	0	228970000	0	266080000	0	182580000	0	220270000	0	183280000	0	273120000	0	243900000	0	278420000	184830000	260100000	301550000	477100000
P50589	sp|P50589|NDK_STRCO Nucleoside diphosphate kinase OS=Streptomyces coelicolor (strain ATCC BAA-471 / A3(2) / M145) OX=100226 GN=ndk PE=3 SV=1	175770000	225490000	263280000	312970000	243110000	153580000	0	320210000	0	183320000	286250000	410180000	354560000	439000000	329700000	445840000	353580000	342450000	430580000	754930000
O86522;O86525	tr|O86522|O86522_STRCO Putative membrane protein SC1C2.21c OS=Streptomyces coelicolor (strain ATCC BAA-471 / A3(2) / M145) OX=100226 GN=SCO5540 PE=4 SV=1	0	142800000	0	144890000	0	104200000	113270000	249570000	0	183420000	0	0	0	0	0	0	0	0	0	0
O50499	sp|O50499|NGCE_STRCO Diacetylchitobiose binding protein NgcE OS=Streptomyces coelicolor (strain ATCC BAA-471 / A3(2) / M145) OX=100226 GN=ngcE PE=1 SV=1	126880000	144360000	148450000	158730000	144850000	153810000	166820000	294500000	136810000	183600000	0	0	0	0	0	0	0	0	0	147610000
Q9S2W3	tr|Q9S2W3|Q9S2W3_STRCO Uncharacterized protein OS=Streptomyces coelicolor (strain ATCC BAA-471 / A3(2) / M145) OX=100226 GN=SCO2093 PE=4 SV=1	0	144220000	0	279590000	0	197270000	0	211770000	0	183750000	0	0	0	209220000	0	242710000	158180000	0	177210000	365110000
Q9RKR6	tr|Q9RKR6|Q9RKR6_STRCO Putative oxidoreductase OS=Streptomyces coelicolor (strain ATCC BAA-471 / A3(2) / M145) OX=100226 GN=SCO2262 PE=4 SV=1	0	329600000	216520000	278980000	0	275360000	0	303680000	0	184400000	270940000	403930000	269450000	441090000	311930000	502120000	256530000	560070000	281830000	340150000
Q9XAI8	tr|Q9XAI8|Q9XAI8_STRCO Aspartate-semialdehyde dehydrogenase OS=Streptomyces coelicolor (strain ATCC BAA-471 / A3(2) / M145) OX=100226 GN=asd PE=3 SV=1	0	0	0	0	0	0	0	193410000	0	185170000	0	0	0	0	0	0	0	0	0	0
Q9L0B8	sp|Q9L0B8|XYLA_STRCO Xylose isomerase OS=Streptomyces coelicolor (strain ATCC BAA-471 / A3(2) / M145) OX=100226 GN=xylA PE=3 SV=1	0	154230000	0	170360000	0	176200000	0	147870000	0	185900000	0	201950000	0	134090000	0	191940000	0	187100000	180930000	446110000
Q9RK33	tr|Q9RK33|Q9RK33_STRCO Uncharacterized protein OS=Streptomyces coelicolor (strain ATCC BAA-471 / A3(2) / M145) OX=100226 GN=SCO0683 PE=4 SV=1	0	288270000	0	237000000	270020000	325870000	201320000	225760000	0	185920000	0	301880000	0	515230000	219050000	319770000	0	0	281990000	253580000
Q9AD97	tr|Q9AD97|Q9AD97_STRCO Putative oxidoreductase OS=Streptomyces coelicolor (strain ATCC BAA-471 / A3(2) / M145) OX=100226 GN=SCO1670 PE=4 SV=1	0	208910000	0	220340000	0	213990000	0	276750000	0	186270000	0	0	0	0	0	0	0	0	0	0
Q9FCD8	tr|Q9FCD8|Q9FCD8_STRCO Putative reductase OS=Streptomyces coelicolor (strain ATCC BAA-471 / A3(2) / M145) OX=100226 GN=SCO1229 PE=4 SV=1	0	196660000	0	278680000	169970000	307460000	0	339740000	0	186780000	0	0	0	0	0	0	0	0	0	0
Q9FBJ1	tr|Q9FBJ1|Q9FBJ1_STRCO Uncharacterized protein OS=Streptomyces coelicolor (strain ATCC BAA-471 / A3(2) / M145) OX=100226 GN=SCO5167 PE=4 SV=1	0	171590000	0	248780000	0	0	0	178780000	0	186850000	270860000	468430000	241370000	414080000	0	396640000	0	363600000	309850000	560650000
Q9S2L3	tr|Q9S2L3|Q9S2L3_STRCO Uncharacterized protein OS=Streptomyces coelicolor (strain ATCC BAA-471 / A3(2) / M145) OX=100226 GN=SCO1990 PE=4 SV=1	247820000	226240000	208820000	220150000	168300000	284030000	222860000	191630000	254420000	187170000	171810000	333880000	221660000	405550000	222930000	371580000	143530000	319310000	0	177560000
Q9R2D3	tr|Q9R2D3|Q9R2D3_STRCO Uncharacterized protein OS=Streptomyces coelicolor (strain ATCC BAA-471 / A3(2) / M145) OX=100226 GN=SCO2069 PE=4 SV=1	117090000	140050000	0	186130000	0	159990000	0	212090000	0	187250000	227670000	183030000	266660000	225720000	197300000	175010000	227160000	0	282250000	269440000
Q9L1R8	tr|Q9L1R8|Q9L1R8_STRCO Putative oxidoreductase OS=Streptomyces coelicolor (strain ATCC BAA-471 / A3(2) / M145) OX=100226 GN=SCO2940 PE=4 SV=1	0	152170000	145890000	178730000	139550000	134520000	133170000	201950000	0	187650000	0	0	0	0	0	0	0	0	206390000	0
Q9R3R2	tr|Q9R3R2|Q9R3R2_STRCO Putative transcriptional regulator OS=Streptomyces coelicolor (strain ATCC BAA-471 / A3(2) / M145) OX=100226 GN=SCO2935 PE=4 SV=1	162040000	191170000	138150000	115570000	149210000	154080000	144530000	0	155740000	188010000	0	0	0	0	0	0	0	0	0	0
Q9RJ68	sp|Q9RJ68|TATA_STRCO Sec-independent protein translocase protein TatA OS=Streptomyces coelicolor (strain ATCC BAA-471 / A3(2) / M145) OX=100226 GN=tatA PE=3 SV=1	0	0	147380000	221340000	0	211770000	0	0	0	188800000	0	0	0	0	0	0	0	0	0	0
Q9F2U7	sp|Q9F2U7|Y4614_STRCO UPF0234 protein SCO4614 OS=Streptomyces coelicolor (strain ATCC BAA-471 / A3(2) / M145) OX=100226 GN=SCO4614 PE=3 SV=1	392030000	370570000	531810000	439850000	525580000	306640000	332210000	388460000	162790000	189090000	549190000	344170000	506510000	337890000	457700000	380850000	430650000	353010000	459930000	496490000
Q9KYR2	sp|Q9KYR2|RIMP_STRCO Ribosome maturation factor RimP OS=Streptomyces coelicolor (strain ATCC BAA-471 / A3(2) / M145) OX=100226 GN=rimP PE=3 SV=1	104650000	174610000	156880000	285390000	0	198050000	0	196530000	0	189370000	373620000	540470000	347070000	411840000	264100000	0	274450000	362880000	144250000	265680000
Q9K4C3	sp|Q9K4C3|NUCS_STRCO Endonuclease NucS OS=Streptomyces coelicolor (strain ATCC BAA-471 / A3(2) / M145) OX=100226 GN=nucS PE=3 SV=2	0	133830000	0	150190000	0	189700000	0	222460000	0	189490000	0	0	0	174750000	0	0	258810000	180390000	0	0
Q9X7X1	tr|Q9X7X1|Q9X7X1_STRCO Lactamase_B domain-containing protein OS=Streptomyces coelicolor (strain ATCC BAA-471 / A3(2) / M145) OX=100226 GN=SCO6776 PE=4 SV=1	177020000	99962000	161900000	111590000	130340000	108880000	180590000	121750000	132510000	189740000	0	0	0	0	0	0	0	0	193770000	0
O54181	tr|O54181|O54181_STRCO Putative membrane protein OS=Streptomyces coelicolor (strain ATCC BAA-471 / A3(2) / M145) OX=100226 GN=SCO5952 PE=4 SV=1	0	155720000	0	190290000	0	141050000	0	243010000	0	190800000	0	0	0	0	0	0	0	0	0	0
Q9S2M5	tr|Q9S2M5|Q9S2M5_STRCO Putative D-lactate dehydrogenase OS=Streptomyces coelicolor (strain ATCC BAA-471 / A3(2) / M145) OX=100226 GN=SCO2118 PE=3 SV=1	0	148670000	0	0	0	134900000	0	192880000	0	190930000	0	0	0	0	0	0	0	0	0	0
Q9XAP3	tr|Q9XAP3|Q9XAP3_STRCO Uncharacterized protein OS=Streptomyces coelicolor (strain ATCC BAA-471 / A3(2) / M145) OX=100226 GN=SCO4551 PE=4 SV=1	0	0	0	193880000	0	149790000	0	154640000	0	191210000	0	0	0	0	0	0	0	0	0	0
Q9L237	tr|Q9L237|Q9L237_STRCO Uncharacterized protein OS=Streptomyces coelicolor (strain ATCC BAA-471 / A3(2) / M145) OX=100226 GN=SCO6795 PE=4 SV=1	0	146630000	0	0	0	172650000	0	190010000	0	192660000	0	0	0	0	0	0	0	0	0	0
Q9L0R2	tr|Q9L0R2|Q9L0R2_STRCO Putative sensor kinase OS=Streptomyces coelicolor (strain ATCC BAA-471 / A3(2) / M145) OX=100226 GN=SCO4229 PE=4 SV=1	0	355240000	194480000	425180000	190230000	332560000	0	382490000	0	194600000	0	0	0	0	0	0	0	0	0	0
Q9KYJ3	tr|Q9KYJ3|Q9KYJ3_STRCO TsaA-like domain-containing protein OS=Streptomyces coelicolor (strain ATCC BAA-471 / A3(2) / M145) OX=100226 GN=SCO6948 PE=4 SV=1	0	194350000	143900000	254510000	262310000	225730000	248360000	182480000	0	194950000	403930000	214680000	834800000	190510000	851570000	227000000	863270000	0	922820000	466280000
Q9L2A0	tr|Q9L2A0|Q9L2A0_STRCO Hypothetical hydrophilic protein OS=Streptomyces coelicolor (strain ATCC BAA-471 / A3(2) / M145) OX=100226 GN=SCO5422 PE=4 SV=1	545680000	167390000	529910000	234140000	462980000	264800000	858580000	183200000	719300000	195020000	389030000	0	500290000	0	539630000	0	424650000	0	0	0
Q9K4B8	tr|Q9K4B8|Q9K4B8_STRCO Putative ABC transporter ATP-binding subunit OS=Streptomyces coelicolor (strain ATCC BAA-471 / A3(2) / M145) OX=100226 GN=SCO5393 PE=4 SV=1	192040000	217490000	0	159230000	124360000	188120000	153870000	320050000	0	195440000	0	0	0	0	0	0	0	0	0	284440000
Q9R3X8	tr|Q9R3X8|Q9R3X8_STRCO Anti-sigma factor OS=Streptomyces coelicolor (strain ATCC BAA-471 / A3(2) / M145) OX=100226 GN=prsH PE=1 SV=1	0	258570000	134340000	393060000	0	183130000	216470000	295730000	0	196140000	352690000	414410000	0	406590000	244480000	485260000	337890000	299970000	412910000	770220000
Q9F3K4	tr|Q9F3K4|Q9F3K4_STRCO Putative malate oxidoreductase OS=Streptomyces coelicolor (strain ATCC BAA-471 / A3(2) / M145) OX=100226 GN=SCO5261 PE=3 SV=1	297000000	265930000	305270000	410060000	281110000	213550000	307890000	393870000	210830000	197420000	255930000	203980000	333650000	224000000	317250000	141730000	224100000	104380000	484390000	540690000
Q9KYY9	tr|Q9KYY9|Q9KYY9_STRCO Uncharacterized protein OS=Streptomyces coelicolor (strain ATCC BAA-471 / A3(2) / M145) OX=100226 GN=SCO7540 PE=4 SV=1	0	211070000	0	0	0	171440000	0	194750000	0	197690000	0	0	0	0	0	0	0	0	0	0
Q9AK25	sp|Q9AK25|ADD1_STRCO Adenosine deaminase 1 OS=Streptomyces coelicolor (strain ATCC BAA-471 / A3(2) / M145) OX=100226 GN=add1 PE=3 SV=1	256110000	208750000	249860000	203020000	228250000	200360000	237010000	203970000	182070000	198550000	215850000	0	200080000	0	187820000	0	168060000	176500000	282980000	317680000
Q9F3K0	tr|Q9F3K0|Q9F3K0_STRCO DUF4097 domain-containing protein OS=Streptomyces coelicolor (strain ATCC BAA-471 / A3(2) / M145) OX=100226 GN=SCO5265 PE=4 SV=1	146730000	189390000	184130000	208250000	173610000	190760000	0	200710000	0	198960000	0	0	0	0	0	0	0	0	99574000	0
Q9RKT2	tr|Q9RKT2|Q9RKT2_STRCO Glucokinase OS=Streptomyces coelicolor (strain ATCC BAA-471 / A3(2) / M145) OX=100226 GN=SCO6260 PE=3 SV=1	173900000	222170000	197870000	228450000	164810000	197250000	281590000	212660000	189530000	199240000	188360000	0	0	0	0	0	0	0	172750000	0
Q9K3T9	sp|Q9K3T9|RL25_STRCO 50S ribosomal protein L25 OS=Streptomyces coelicolor (strain ATCC BAA-471 / A3(2) / M145) OX=100226 GN=rplY PE=3 SV=1	431750000	227600000	443230000	332160000	439880000	179420000	518160000	0	391520000	201190000	404340000	200440000	0	179140000	322260000	147380000	201240000	146720000	958770000	302360000
Q9RJH2	tr|Q9RJH2|Q9RJH2_STRCO 2-dehydropantoate 2-reductase OS=Streptomyces coelicolor (strain ATCC BAA-471 / A3(2) / M145) OX=100226 GN=SCO0462 PE=3 SV=1	157270000	271060000	153520000	206370000	0	226960000	199780000	411580000	0	201530000	139550000	0	0	0	0	0	0	0	102290000	95734000
Q8CJR5	sp|Q8CJR5|PTA_STRCO Phosphate acetyltransferase OS=Streptomyces coelicolor (strain ATCC BAA-471 / A3(2) / M145) OX=100226 GN=pta PE=3 SV=1	0	233640000	0	325400000	0	110780000	0	285300000	0	202540000	0	0	0	0	0	151440000	0	0	247710000	348120000
O86803	tr|O86803|O86803_STRCO Putative dehydrogenase OS=Streptomyces coelicolor (strain ATCC BAA-471 / A3(2) / M145) OX=100226 GN=SCO4764 PE=3 SV=1	122150000	190430000	0	98804000	115130000	107530000	0	390210000	0	202770000	0	0	0	0	0	0	0	0	0	0
Q9X9W4	tr|Q9X9W4|Q9X9W4_STRCO Putative large secreted protein OS=Streptomyces coelicolor (strain ATCC BAA-471 / A3(2) / M145) OX=100226 GN=SCO1908 PE=4 SV=1	0	144090000	0	160080000	0	122050000	0	193870000	0	202890000	0	0	0	0	0	0	0	0	265750000	204750000
Q9AK40	tr|Q9AK40|Q9AK40_STRCO Putative sugar ABC transporter ATP-binding protein OS=Streptomyces coelicolor (strain ATCC BAA-471 / A3(2) / M145) OX=100226 GN=SCO4886 PE=4 SV=1	0	135530000	0	148080000	0	137610000	0	209930000	0	203540000	0	0	0	0	0	0	0	0	0	137360000
Q9L076	tr|Q9L076|Q9L076_STRCO Acetyl/propionyl CoA carboxylase alpha subunit OS=Streptomyces coelicolor (strain ATCC BAA-471 / A3(2) / M145) OX=100226 GN=SCO2777 PE=4 SV=1	274050000	172280000	272120000	242470000	308980000	0	0	177350000	0	203760000	0	0	0	0	0	0	0	0	281630000	285520000
P27902	sp|P27902|DNAA_STRCO Chromosomal replication initiator protein DnaA OS=Streptomyces coelicolor (strain ATCC BAA-471 / A3(2) / M145) OX=100226 GN=dnaA PE=3 SV=1	770830000	300170000	444070000	167740000	406530000	300770000	545010000	249060000	489130000	204930000	0	0	126770000	0	293930000	0	0	0	0	0
Q7AKM5	tr|Q7AKM5|Q7AKM5_STRCO Non-specific serine/threonine protein kinase OS=Streptomyces coelicolor (strain ATCC BAA-471 / A3(2) / M145) OX=100226 GN=SCO3102 PE=4 SV=1	0	242200000	120090000	188130000	0	220610000	168440000	254400000	0	205600000	0	0	0	0	0	0	0	0	0	0
Q9RKX8	tr|Q9RKX8|Q9RKX8_STRCO Putative phosphodiesterase OS=Streptomyces coelicolor (strain ATCC BAA-471 / A3(2) / M145) OX=100226 GN=SCO1419 PE=4 SV=1	0	361640000	0	250920000	0	385800000	0	318530000	0	206090000	0	0	0	0	0	0	0	0	0	0
Q9X7Z9	tr|Q9X7Z9|Q9X7Z9_STRCO Putative transcriptional regulator OS=Streptomyces coelicolor (strain ATCC BAA-471 / A3(2) / M145) OX=100226 GN=SCO2140 PE=4 SV=1	0	183680000	231130000	249580000	0	0	0	245180000	0	206320000	0	307780000	0	250550000	0	293940000	0	163920000	0	401900000
Q9L075	tr|Q9L075|Q9L075_STRCO Hydroxymethylglutaryl-CoA lyase OS=Streptomyces coelicolor (strain ATCC BAA-471 / A3(2) / M145) OX=100226 GN=SCO2778 PE=3 SV=1	0	220470000	151200000	182070000	0	147990000	0	238120000	0	207830000	0	0	0	0	0	0	0	0	0	143630000
Q9KY72	tr|Q9KY72|Q9KY72_STRCO Putative two-component system DNA-binding response regulator OS=Streptomyces coelicolor (strain ATCC BAA-471 / A3(2) / M145) OX=100226 GN=SCO4792 PE=4 SV=1	0	220640000	136720000	181770000	117000000	187280000	144510000	213180000	135910000	208110000	0	123590000	0	0	0	0	0	107450000	243520000	0
Q9L0T9	tr|Q9L0T9|Q9L0T9_STRCO Cold shock protein OS=Streptomyces coelicolor (strain ATCC BAA-471 / A3(2) / M145) OX=100226 GN=SCO4505 PE=4 SV=1	336650000	461500000	383040000	444580000	308540000	309350000	0	227580000	0	209010000	467120000	453680000	398550000	521810000	444820000	499930000	397500000	502570000	306940000	535870000
Q9AK88	tr|Q9AK88|Q9AK88_STRCO Putative secreted protein OS=Streptomyces coelicolor (strain ATCC BAA-471 / A3(2) / M145) OX=100226 GN=SCO1374 PE=4 SV=1	191340000	264980000	244510000	254580000	225540000	268570000	283100000	288060000	217960000	210000000	0	0	0	0	0	0	0	0	0	0
Q9EX10	tr|Q9EX10|Q9EX10_STRCO Uncharacterized protein OS=Streptomyces coelicolor (strain ATCC BAA-471 / A3(2) / M145) OX=100226 GN=SCO1116 PE=4 SV=1	308600000	242470000	411460000	340150000	323000000	197240000	314440000	246340000	233740000	210150000	273860000	0	276980000	0	0	0	350270000	0	305380000	0
Q9AK84	sp|Q9AK84|GCSP_STRCO Glycine dehydrogenase (decarboxylating) OS=Streptomyces coelicolor (strain ATCC BAA-471 / A3(2) / M145) OX=100226 GN=gcvP PE=3 SV=1	121940000	203170000	62484000	228680000	220290000	143300000	0	234590000	0	213210000	151280000	280840000	0	0	123910000	286100000	142890000	98551000	489400000	958000000
Q9KY80	tr|Q9KY80|Q9KY80_STRCO Putative lipoprotein OS=Streptomyces coelicolor (strain ATCC BAA-471 / A3(2) / M145) OX=100226 GN=SCO5022 PE=4 SV=1	0	156550000	0	225670000	0	179080000	0	197910000	0	213250000	0	0	0	0	0	0	0	0	0	0
Q9KXR5	sp|Q9KXR5|CARA_STRCO Carbamoyl-phosphate synthase small chain OS=Streptomyces coelicolor (strain ATCC BAA-471 / A3(2) / M145) OX=100226 GN=carA PE=3 SV=1	159410000	156950000	179790000	193290000	155560000	166440000	173350000	248830000	0	213350000	158860000	0	0	0	126090000	0	122430000	0	169190000	140560000
Q9RJC6;Q9KYN1	tr|Q9RJC6|Q9RJC6_STRCO Uncharacterized protein OS=Streptomyces coelicolor (strain ATCC BAA-471 / A3(2) / M145) OX=100226 GN=SCO0767 PE=4 SV=1	0	196410000	0	168780000	0	153960000	0	188620000	0	214110000	0	0	0	0	0	0	0	0	93824000	336910000
O69983	tr|O69983|O69983_STRCO DUF4937 domain-containing protein OS=Streptomyces coelicolor (strain ATCC BAA-471 / A3(2) / M145) OX=100226 GN=SCO5807 PE=4 SV=1	0	182730000	0	197490000	0	0	0	250350000	0	214150000	0	0	0	0	0	0	0	0	0	0
Q9S2B2	tr|Q9S2B2|Q9S2B2_STRCO Putative regulator OS=Streptomyces coelicolor (strain ATCC BAA-471 / A3(2) / M145) OX=100226 GN=SCO1718 PE=4 SV=1	0	173700000	0	0	0	0	0	0	0	216630000	0	0	0	0	0	0	0	195480000	0	0
Q9ADP7	sp|Q9ADP7|HTHR_STRCO HTH-type transcriptional repressor SCO4008 OS=Streptomyces coelicolor (strain ATCC BAA-471 / A3(2) / M145) OX=100226 GN=SCO4008 PE=1 SV=1	221060000	213290000	216720000	194940000	171710000	236130000	201410000	192630000	198630000	217560000	139240000	343020000	240930000	730680000	274520000	751710000	144390000	582230000	0	194290000
Q9ZBK6	sp|Q9ZBK6|PSD_STRCO Phosphatidylserine decarboxylase proenzyme OS=Streptomyces coelicolor (strain ATCC BAA-471 / A3(2) / M145) OX=100226 GN=psd PE=3 SV=1	0	0	347740000	276140000	0	203110000	0	255200000	0	219060000	225120000	173700000	0	0	203370000	261540000	218610000	169850000	427130000	337960000
Q8CK08	tr|Q8CK08|Q8CK08_STRCO Putative secreted alkaline phosphatase OS=Streptomyces coelicolor (strain ATCC BAA-471 / A3(2) / M145) OX=100226 GN=SCO2068 PE=4 SV=1	137290000	198350000	130000000	204370000	126760000	214100000	189220000	269110000	132550000	221100000	0	0	0	0	0	0	0	0	0	85440000
Q9FBK6	tr|Q9FBK6|Q9FBK6_STRCO Iron-sulfur cluster carrier protein OS=Streptomyces coelicolor (strain ATCC BAA-471 / A3(2) / M145) OX=100226 GN=SCO5152 PE=3 SV=1	270810000	246990000	274570000	238240000	346370000	217920000	428580000	299300000	323690000	221160000	286540000	0	311310000	0	310500000	0	235210000	0	333670000	0
Q9KZM0	tr|Q9KZM0|Q9KZM0_STRCO Putative transport protein OS=Streptomyces coelicolor (strain ATCC BAA-471 / A3(2) / M145) OX=100226 GN=SCO3024 PE=4 SV=1	114450000	141220000	0	167900000	0	197790000	0	305280000	0	221340000	0	0	0	0	0	0	0	0	0	0
Q9KZK9	sp|Q9KZK9|FBIA_STRCO Phosphoenolpyruvate transferase OS=Streptomyces coelicolor (strain ATCC BAA-471 / A3(2) / M145) OX=100226 GN=fbiA PE=3 SV=1	0	193480000	216930000	308430000	0	164320000	0	184420000	0	221680000	190780000	262270000	180250000	271300000	244910000	381840000	245170000	242710000	271920000	513860000
Q9K3Y1	tr|Q9K3Y1|Q9K3Y1_STRCO Putative transcriptional regulator OS=Streptomyces coelicolor (strain ATCC BAA-471 / A3(2) / M145) OX=100226 GN=SCO1353 PE=4 SV=1	0	0	0	0	157220000	370990000	0	0	565020000	221770000	472350000	539440000	0	0	0	0	0	0	0	0
Q9AK41	tr|Q9AK41|Q9AK41_STRCO Putative lipoprotein OS=Streptomyces coelicolor (strain ATCC BAA-471 / A3(2) / M145) OX=100226 GN=SCO4885 PE=3 SV=1	240810000	187000000	262130000	248810000	222060000	205670000	291520000	313710000	221880000	221860000	196950000	0	126850000	0	225810000	194340000	0	0	216140000	210090000
P0A4I1	sp|P0A4I1|CUTR_STRCO Transcriptional regulatory protein CutR OS=Streptomyces coelicolor (strain ATCC BAA-471 / A3(2) / M145) OX=100226 GN=cutR PE=3 SV=1	0	187240000	0	252090000	0	187180000	0	236720000	0	221920000	250720000	240930000	314480000	375290000	215910000	292840000	0	226530000	273990000	442730000
Q9RD98	tr|Q9RD98|Q9RD98_STRCO Uncharacterized protein OS=Streptomyces coelicolor (strain ATCC BAA-471 / A3(2) / M145) OX=100226 GN=SCO2853 PE=4 SV=1	0	0	0	0	0	602320000	0	176270000	0	222040000	0	0	0	0	0	0	0	0	0	0
Q9L255	tr|Q9L255|Q9L255_STRCO Putative serine/threonine protein kinase OS=Streptomyces coelicolor (strain ATCC BAA-471 / A3(2) / M145) OX=100226 GN=SCO2666 PE=4 SV=1	0	197700000	173780000	250380000	0	235790000	0	266690000	0	222300000	0	0	0	0	0	0	0	0	0	0
Q9RDM2	tr|Q9RDM2|Q9RDM2_STRCO Putative DNA-binding protein OS=Streptomyces coelicolor (strain ATCC BAA-471 / A3(2) / M145) OX=100226 GN=SCO2564 PE=4 SV=1	0	127840000	0	122510000	0	0	0	190680000	0	222930000	0	0	0	0	0	0	0	0	0	0
Q9K4G2	tr|Q9K4G2|Q9K4G2_STRCO Uncharacterized protein OS=Streptomyces coelicolor (strain ATCC BAA-471 / A3(2) / M145) OX=100226 GN=SCO4176 PE=4 SV=1	0	180900000	0	291960000	0	609050000	0	388460000	0	223790000	0	0	929850000	0	168200000	0	0	0	0	0
Q9RDP7	tr|Q9RDP7|Q9RDP7_STRCO 3-oxoacyl-[acyl-carrier-protein] synthase 2 OS=Streptomyces coelicolor (strain ATCC BAA-471 / A3(2) / M145) OX=100226 GN=SCO2390 PE=3 SV=1	0	179570000	215720000	221830000	294440000	135610000	244760000	256350000	183150000	224650000	0	0	175770000	0	165300000	0	0	0	274250000	157650000
Q9KZL8	tr|Q9KZL8|Q9KZL8_STRCO Uncharacterized protein OS=Streptomyces coelicolor (strain ATCC BAA-471 / A3(2) / M145) OX=100226 GN=SCO3026 PE=3 SV=1	0	262100000	0	206970000	0	193140000	0	275300000	0	224720000	173240000	147970000	231080000	113610000	207920000	0	190120000	0	240120000	189180000
Q93JD2	tr|Q93JD2|Q93JD2_STRCO Putative secreted protein OS=Streptomyces coelicolor (strain ATCC BAA-471 / A3(2) / M145) OX=100226 GN=SCO5995 PE=4 SV=1	0	181640000	173030000	248030000	155010000	211090000	0	292070000	0	224870000	0	162180000	0	132050000	182520000	167970000	163980000	130030000	261280000	299540000
Q9L060	tr|Q9L060|Q9L060_STRCO Uncharacterized protein OS=Streptomyces coelicolor (strain ATCC BAA-471 / A3(2) / M145) OX=100226 GN=SCO2975 PE=4 SV=1	95869000	218070000	236050000	199110000	235930000	222600000	202590000	336370000	0	225960000	0	0	0	0	0	0	0	0	0	0
Q9K3R5	sp|Q9K3R5|RSMA_STRCO Ribosomal RNA small subunit methyltransferase A OS=Streptomyces coelicolor (strain ATCC BAA-471 / A3(2) / M145) OX=100226 GN=rsmA PE=3 SV=1	0	280400000	0	248320000	0	285410000	217990000	354070000	0	226530000	0	0	0	0	0	0	0	0	0	0
O86750	tr|O86750|O86750_STRCO Uncharacterized protein OS=Streptomyces coelicolor (strain ATCC BAA-471 / A3(2) / M145) OX=100226 GN=SCO5649 PE=4 SV=1	155500000	269850000	236270000	222070000	143900000	252610000	198000000	324090000	204870000	226890000	0	0	0	0	0	0	0	0	0	0
Q9F3M4	tr|Q9F3M4|Q9F3M4_STRCO Uncharacterized protein OS=Streptomyces coelicolor (strain ATCC BAA-471 / A3(2) / M145) OX=100226 GN=SCO7664 PE=4 SV=1	0	170460000	0	0	0	270890000	0	0	0	227790000	0	414510000	292360000	675530000	0	0	0	675630000	0	0
O50516	tr|O50516|O50516_STRCO Uncharacterized protein OS=Streptomyces coelicolor (strain ATCC BAA-471 / A3(2) / M145) OX=100226 GN=SCO5842 PE=4 SV=1	0	258210000	0	263390000	0	205320000	0	310700000	0	228180000	0	0	0	0	0	0	0	0	0	104900000
Q9RL65	tr|Q9RL65|Q9RL65_STRCO Putative oxidoreductase OS=Streptomyces coelicolor (strain ATCC BAA-471 / A3(2) / M145) OX=100226 GN=SCO2106 PE=4 SV=1	0	0	0	168360000	0	0	0	205090000	0	228760000	0	0	0	0	0	0	0	0	0	0
Q9K3K6	tr|Q9K3K6|Q9K3K6_STRCO Putative aminotransferase OS=Streptomyces coelicolor (strain ATCC BAA-471 / A3(2) / M145) OX=100226 GN=SCO1054 PE=4 SV=1	314290000	215160000	332380000	279490000	342100000	181630000	382820000	278030000	332880000	229010000	187120000	226280000	214030000	0	163140000	160480000	206740000	0	301960000	296760000
Q9S2I2	tr|Q9S2I2|Q9S2I2_STRCO Uncharacterized protein OS=Streptomyces coelicolor (strain ATCC BAA-471 / A3(2) / M145) OX=100226 GN=SCO2021 PE=4 SV=1	137280000	273210000	215660000	311920000	218830000	244930000	150070000	261570000	0	229310000	232980000	244120000	220950000	273620000	212990000	311710000	215930000	252550000	325950000	651930000
P16922	sp|P16922|REDD_STRCO Transcriptional regulator RedD OS=Streptomyces coelicolor (strain ATCC BAA-471 / A3(2) / M145) OX=100226 GN=redD PE=3 SV=1	0	317890000	0	314890000	0	340930000	178520000	347000000	0	229400000	0	0	0	0	0	0	0	0	0	0
Q9XAR6	tr|Q9XAR6|Q9XAR6_STRCO NuoM, NADH dehydrogenase subunit OS=Streptomyces coelicolor (strain ATCC BAA-471 / A3(2) / M145) OX=100226 GN=SCO4574 PE=3 SV=1	0	180800000	108390000	197160000	0	206850000	0	280590000	109490000	229670000	0	154250000	0	137790000	0	172300000	0	0	131530000	231880000
Q9ZBR7	tr|Q9ZBR7|Q9ZBR7_STRCO Thiamine-monophosphate kinase OS=Streptomyces coelicolor (strain ATCC BAA-471 / A3(2) / M145) OX=100226 GN=thiL PE=3 SV=1	184580000	197540000	180520000	207090000	186750000	207370000	249570000	280520000	206120000	230120000	0	0	0	0	197260000	0	0	0	183480000	0
Q9S2M1	tr|Q9S2M1|Q9S2M1_STRCO Putative esterase/lipase OS=Streptomyces coelicolor (strain ATCC BAA-471 / A3(2) / M145) OX=100226 GN=SCO2123 PE=4 SV=1	193070000	227740000	220720000	236260000	148840000	234960000	257560000	288960000	203300000	230190000	0	0	252920000	0	210200000	0	203760000	0	306690000	161590000
Q9Z569	tr|Q9Z569|Q9Z569_STRCO Putative dehydrogenase OS=Streptomyces coelicolor (strain ATCC BAA-471 / A3(2) / M145) OX=100226 GN=SCO5510 PE=4 SV=1	131730000	225370000	160140000	210470000	155200000	171210000	137380000	243760000	0	231000000	155430000	0	224740000	200560000	111150000	206150000	0	0	255690000	319800000
Q9EWT0	tr|Q9EWT0|Q9EWT0_STRCO Putative oxidoreductase OS=Streptomyces coelicolor (strain ATCC BAA-471 / A3(2) / M145) OX=100226 GN=SCO0741 PE=3 SV=1	0	301100000	98322000	496020000	158590000	149610000	0	441640000	0	231160000	0	441460000	0	343290000	0	585080000	137840000	268880000	600160000	1274100000
Q9S2W4	sp|Q9S2W4|RSMH_STRCO Ribosomal RNA small subunit methyltransferase H OS=Streptomyces coelicolor (strain ATCC BAA-471 / A3(2) / M145) OX=100226 GN=rsmH PE=3 SV=1	120420000	271140000	172390000	245830000	176040000	275280000	158410000	277400000	132220000	232020000	0	0	184880000	0	174900000	0	0	0	0	0
Q9X8M6	tr|Q9X8M6|Q9X8M6_STRCO Putative large ATP-binding protein OS=Streptomyces coelicolor (strain ATCC BAA-471 / A3(2) / M145) OX=100226 GN=SCO3369 PE=4 SV=1	0	304620000	0	280120000	0	336230000	237530000	288160000	0	233180000	0	0	0	0	0	0	0	0	0	0
Q9KZ69	tr|Q9KZ69|Q9KZ69_STRCO Putative thiolase OS=Streptomyces coelicolor (strain ATCC BAA-471 / A3(2) / M145) OX=100226 GN=SCO3079 PE=3 SV=1	144660000	254890000	160700000	314890000	0	190320000	0	223340000	0	234070000	139390000	379120000	147540000	261940000	139840000	371020000	0	78597000	276380000	1046500000
Q9S2B5	sp|Q9S2B5|HGD_STRCO Homogentisate 1,2-dioxygenase OS=Streptomyces coelicolor (strain ATCC BAA-471 / A3(2) / M145) OX=100226 GN=hmgA PE=3 SV=1	222870000	288390000	274170000	418870000	323830000	233130000	0	263440000	0	234420000	118980000	237600000	0	0	107030000	326200000	0	117220000	297560000	765200000
Q9S2L9	tr|Q9S2L9|Q9S2L9_STRCO Uncharacterized protein OS=Streptomyces coelicolor (strain ATCC BAA-471 / A3(2) / M145) OX=100226 GN=SCO2125 PE=4 SV=1	172840000	147770000	179060000	191240000	153140000	188430000	0	250590000	0	234800000	0	152220000	0	0	0	209660000	0	212290000	359960000	226320000
Q9K4F7	tr|Q9K4F7|Q9K4F7_STRCO Uncharacterized protein OS=Streptomyces coelicolor (strain ATCC BAA-471 / A3(2) / M145) OX=100226 GN=SCO4181 PE=4 SV=1	0	324730000	168930000	367180000	142550000	263120000	0	356740000	0	234880000	0	0	232360000	0	201630000	0	0	0	0	156120000
Q9ADA6	tr|Q9ADA6|Q9ADA6_STRCO Putative glycerol-3-phosphate dehydrogenase OS=Streptomyces coelicolor (strain ATCC BAA-471 / A3(2) / M145) OX=100226 GN=SCO1661 PE=3 SV=1	244660000	235150000	276040000	255940000	0	193910000	0	265060000	0	235600000	0	0	0	0	0	0	0	0	0	0
Q9KZ51	tr|Q9KZ51|Q9KZ51_STRCO Putative phospholipase OS=Streptomyces coelicolor (strain ATCC BAA-471 / A3(2) / M145) OX=100226 GN=SCO7081 PE=4 SV=1	0	219100000	122750000	210390000	106730000	226540000	179290000	312920000	0	235620000	0	0	0	0	0	0	0	0	96380000	0
Q9RKL2	tr|Q9RKL2|Q9RKL2_STRCO Uncharacterized protein OS=Streptomyces coelicolor (strain ATCC BAA-471 / A3(2) / M145) OX=100226 GN=SCO4070 PE=4 SV=1	153680000	330670000	293370000	326350000	172570000	272620000	0	326250000	0	236300000	0	0	0	0	0	0	0	0	0	194460000
Q9KY97	tr|Q9KY97|Q9KY97_STRCO Hypothetical proten SCK15.07 OS=Streptomyces coelicolor (strain ATCC BAA-471 / A3(2) / M145) OX=100226 GN=SCO5005 PE=4 SV=1	0	216480000	129450000	303170000	0	442560000	0	296280000	0	236550000	0	0	0	0	125130000	137450000	0	0	181500000	0
P46785	sp|P46785|SECY_STRCO Protein translocase subunit SecY OS=Streptomyces coelicolor (strain ATCC BAA-471 / A3(2) / M145) OX=100226 GN=secY PE=3 SV=2	0	189930000	0	210360000	0	236250000	0	229200000	0	236630000	0	0	0	0	0	180450000	0	152360000	188890000	231810000
Q9X8R9	tr|Q9X8R9|Q9X8R9_STRCO Putative membrane protein OS=Streptomyces coelicolor (strain ATCC BAA-471 / A3(2) / M145) OX=100226 GN=SCO3652 PE=4 SV=1	355720000	333680000	262300000	325570000	278540000	278390000	404340000	542280000	302670000	237260000	441880000	762520000	407800000	715050000	366050000	668240000	547240000	940310000	858400000	483290000
O69961	tr|O69961|O69961_STRCO Putative two-component regulator OS=Streptomyces coelicolor (strain ATCC BAA-471 / A3(2) / M145) OX=100226 GN=SCO5785 PE=4 SV=1	0	212550000	0	261680000	0	285060000	0	359570000	0	237290000	0	0	0	0	0	0	0	0	0	0
Q8CJM4	tr|Q8CJM4|Q8CJM4_STRCO AP_endonuc_2 domain-containing protein OS=Streptomyces coelicolor (strain ATCC BAA-471 / A3(2) / M145) OX=100226 GN=SCO6580 PE=4 SV=1	0	283160000	0	242370000	123510000	240490000	0	151250000	0	237990000	0	0	0	0	0	134160000	0	113390000	0	0
O86738	tr|O86738|O86738_STRCO GP-PDE domain-containing protein OS=Streptomyces coelicolor (strain ATCC BAA-471 / A3(2) / M145) OX=100226 GN=SCO5661 PE=4 SV=1	0	194030000	0	154760000	0	201370000	0	120090000	0	238010000	0	338200000	0	359660000	0	0	0	399340000	0	277640000
Q9XAQ5	sp|Q9XAQ5|NUOB1_STRCO NADH-quinone oxidoreductase subunit B 1 OS=Streptomyces coelicolor (strain ATCC BAA-471 / A3(2) / M145) OX=100226 GN=nuoB1 PE=3 SV=1	0	183930000	133220000	236410000	0	209460000	0	276260000	0	239480000	0	0	139170000	0	0	0	0	0	0	175570000
Q9L033	tr|Q9L033|Q9L033_STRCO Uncharacterized protein OS=Streptomyces coelicolor (strain ATCC BAA-471 / A3(2) / M145) OX=100226 GN=SCO7022 PE=4 SV=1	207630000	257290000	192870000	239370000	188020000	255950000	327480000	406960000	250980000	239650000	0	0	0	0	0	0	0	0	0	0
Q53915	sp|Q53915|RF2_STRCO Peptide chain release factor 2 OS=Streptomyces coelicolor (strain ATCC BAA-471 / A3(2) / M145) OX=100226 GN=prfB PE=3 SV=2	253490000	238930000	292490000	272210000	324820000	219740000	232220000	265260000	0	239800000	253470000	217870000	260590000	224790000	173360000	244530000	312170000	238270000	374380000	532630000
Q9F309	sp|Q9F309|Y2625_STRCO Uncharacterized N-acetyltransferase SCO2625 OS=Streptomyces coelicolor (strain ATCC BAA-471 / A3(2) / M145) OX=100226 GN=SCO2625 PE=3 SV=1	0	228970000	0	253610000	0	173640000	0	195520000	0	240800000	0	0	0	0	0	196100000	0	217690000	257280000	285600000
Q9S2U8	sp|Q9S2U8|LGT1_STRCO Phosphatidylglycerol--prolipoprotein diacylglyceryl transferase 1 OS=Streptomyces coelicolor (strain ATCC BAA-471 / A3(2) / M145) OX=100226 GN=lgt1 PE=3 SV=1	0	169730000	0	165370000	0	148350000	0	191280000	0	240820000	0	113720000	0	0	0	139410000	0	0	193050000	296720000
O69830	sp|O69830|CHDC_STRCO Coproheme decarboxylase OS=Streptomyces coelicolor (strain ATCC BAA-471 / A3(2) / M145) OX=100226 GN=chdC PE=3 SV=1	301640000	387710000	286180000	446850000	273390000	306550000	189340000	353680000	137030000	242140000	485600000	304610000	465280000	325170000	484970000	349960000	418000000	271180000	692440000	551420000
Q9RKT7	tr|Q9RKT7|Q9RKT7_STRCO Putative dehydrogenase OS=Streptomyces coelicolor (strain ATCC BAA-471 / A3(2) / M145) OX=100226 GN=SCO6255 PE=4 SV=1	240340000	262220000	283940000	324870000	262080000	291800000	319240000	474850000	269960000	243120000	0	0	342620000	0	273820000	0	0	0	327550000	0
Q9KY12	tr|Q9KY12|Q9KY12_STRCO Uncharacterized protein OS=Streptomyces coelicolor (strain ATCC BAA-471 / A3(2) / M145) OX=100226 GN=SCO7326 PE=4 SV=1	0	223810000	0	193760000	0	194310000	0	298280000	0	243340000	0	0	0	0	0	0	0	0	0	0
O88055	sp|O88055|SYFA_STRCO Phenylalanine--tRNA ligase alpha subunit OS=Streptomyces coelicolor (strain ATCC BAA-471 / A3(2) / M145) OX=100226 GN=pheS PE=3 SV=2	0	350340000	276100000	463410000	324150000	263880000	337790000	378070000	0	243940000	457010000	862110000	379910000	653980000	288940000	924150000	461820000	570730000	704650000	1188100000
Q9X911	tr|Q9X911|Q9X911_STRCO Putative transferase OS=Streptomyces coelicolor (strain ATCC BAA-471 / A3(2) / M145) OX=100226 GN=SCO3545 PE=4 SV=1	126840000	237570000	0	297040000	0	246010000	0	294360000	0	244040000	0	0	0	240690000	0	0	0	184610000	203000000	386840000
O88019	tr|O88019|O88019_STRCO Transketolase OS=Streptomyces coelicolor (strain ATCC BAA-471 / A3(2) / M145) OX=100226 GN=SCO6663 PE=3 SV=1	0	320970000	154930000	385870000	0	189970000	0	255750000	0	246780000	0	220250000	0	181030000	0	236340000	120060000	175680000	245280000	573590000
O50518	tr|O50518|O50518_STRCO Uncharacterized protein OS=Streptomyces coelicolor (strain ATCC BAA-471 / A3(2) / M145) OX=100226 GN=SCO5844 PE=4 SV=1	0	236760000	152080000	284720000	0	214580000	140670000	389800000	0	248660000	0	0	223020000	0	158060000	0	0	0	225960000	0
Q93RV5	tr|Q93RV5|Q93RV5_STRCO Putative aldehyde dehydrogenase OS=Streptomyces coelicolor (strain ATCC BAA-471 / A3(2) / M145) OX=100226 GN=SCO1871 PE=4 SV=1	0	314470000	0	357380000	159020000	233810000	201500000	447900000	0	248700000	0	0	0	0	0	0	0	0	163480000	177830000
Q9EWD4	tr|Q9EWD4|Q9EWD4_STRCO Uncharacterized protein OS=Streptomyces coelicolor (strain ATCC BAA-471 / A3(2) / M145) OX=100226 GN=SCO4873 PE=4 SV=1	288890000	252870000	331490000	311480000	363110000	250980000	406490000	274490000	256150000	250130000	0	0	0	0	0	0	0	0	136640000	139670000
Q93IU1	tr|Q93IU1|Q93IU1_STRCO BldKC, putative ABC transport system integral membrane protein OS=Streptomyces coelicolor (strain ATCC BAA-471 / A3(2) / M145) OX=100226 GN=SCO5114 PE=3 SV=1	0	230320000	184340000	204350000	145970000	258770000	170290000	283570000	0	250960000	0	176390000	0	0	0	210890000	0	145900000	174390000	347250000
Q9RCX3	tr|Q9RCX3|Q9RCX3_STRCO Uncharacterized protein OS=Streptomyces coelicolor (strain ATCC BAA-471 / A3(2) / M145) OX=100226 GN=SCO0937 PE=3 SV=1	200520000	291960000	200610000	224800000	232080000	339450000	294600000	362410000	227950000	252050000	0	0	212380000	0	184010000	0	180740000	0	224840000	0
Q9L2B5	tr|Q9L2B5|Q9L2B5_STRCO Putative transcriptional regulator OS=Streptomyces coelicolor (strain ATCC BAA-471 / A3(2) / M145) OX=100226 GN=SCO5405 PE=1 SV=1	448740000	0	502280000	0	298250000	0	300280000	0	1370300000	252750000	900300000	825180000	918430000	1216600000	708290000	837940000	394690000	489800000	1258900000	1160100000
Q9KZQ3	tr|Q9KZQ3|Q9KZQ3_STRCO Putative membrane protein OS=Streptomyces coelicolor (strain ATCC BAA-471 / A3(2) / M145) OX=100226 GN=SCO2900 PE=4 SV=1	197370000	232110000	191700000	212050000	160180000	231610000	0	248580000	0	253890000	0	140150000	0	192040000	181950000	176670000	162030000	165320000	274430000	352120000
Q9Z597	tr|Q9Z597|Q9Z597_STRCO Putative dehydrogenase OS=Streptomyces coelicolor (strain ATCC BAA-471 / A3(2) / M145) OX=100226 GN=SCO6205 PE=4 SV=1	0	204250000	0	182700000	0	187050000	0	289730000	0	254440000	0	0	184930000	0	0	0	169860000	0	212010000	0
Q9X8U5	sp|Q9X8U5|RL9_STRCO 50S ribosomal protein L9 OS=Streptomyces coelicolor (strain ATCC BAA-471 / A3(2) / M145) OX=100226 GN=rplI PE=3 SV=1	488380000	189860000	702220000	189190000	467770000	171490000	527490000	127350000	442110000	254480000	526040000	246740000	400910000	0	350240000	329410000	358530000	290130000	743490000	470800000
P16245	sp|P16245|HISX_STRCO Histidinol dehydrogenase OS=Streptomyces coelicolor (strain ATCC BAA-471 / A3(2) / M145) OX=100226 GN=hisD PE=3 SV=3	133740000	199690000	0	343600000	118220000	208480000	0	219690000	0	256780000	0	288000000	0	190070000	0	388080000	157110000	192430000	308620000	1130300000
Q9L042	tr|Q9L042|Q9L042_STRCO Uncharacterized protein OS=Streptomyces coelicolor (strain ATCC BAA-471 / A3(2) / M145) OX=100226 GN=SCO2993 PE=4 SV=1	0	211720000	0	176260000	0	229770000	0	302980000	0	257020000	0	0	0	0	0	0	0	0	0	0
Q9S2T7	sp|Q9S2T7|HIS6_STRCO Imidazole glycerol phosphate synthase subunit HisF OS=Streptomyces coelicolor (strain ATCC BAA-471 / A3(2) / M145) OX=100226 GN=hisF PE=3 SV=1	0	312870000	217570000	379780000	174090000	348890000	232650000	374120000	217680000	258090000	239120000	0	441650000	0	247280000	0	275040000	0	375900000	0
Q8CJX6	sp|Q8CJX6|GLMU_STRCO Bifunctional protein GlmU OS=Streptomyces coelicolor (strain ATCC BAA-471 / A3(2) / M145) OX=100226 GN=glmU PE=3 SV=1	202380000	238970000	234020000	318710000	227650000	206560000	217470000	350610000	0	258480000	237660000	270850000	171020000	297640000	0	303930000	224680000	344880000	384390000	687890000
Q9L0Q6	sp|Q9L0Q6|SYC_STRCO Cysteine--tRNA ligase OS=Streptomyces coelicolor (strain ATCC BAA-471 / A3(2) / M145) OX=100226 GN=cysS PE=3 SV=1	0	223940000	212160000	255600000	0	202860000	0	257010000	0	258750000	0	0	0	96456000	0	214790000	0	227590000	292890000	659530000
Q9XA76	sp|Q9XA76|APEB_STRCO Probable M18 family aminopeptidase 2 OS=Streptomyces coelicolor (strain ATCC BAA-471 / A3(2) / M145) OX=100226 GN=apeB PE=3 SV=1	0	227820000	0	217080000	0	0	0	244760000	0	259130000	0	137360000	0	177580000	0	0	0	189930000	345240000	425340000
Q8CJY5	tr|Q8CJY5|Q8CJY5_STRCO Agmatinase OS=Streptomyces coelicolor (strain ATCC BAA-471 / A3(2) / M145) OX=100226 GN=SCO2770 PE=3 SV=1	179900000	276170000	262410000	330220000	171940000	203970000	169380000	286170000	0	260550000	439200000	496040000	417840000	489600000	326790000	604020000	371240000	426390000	602320000	1017700000
Q9S220	sp|Q9S220|RECN_STRCO DNA repair protein RecN OS=Streptomyces coelicolor (strain ATCC BAA-471 / A3(2) / M145) OX=100226 GN=recN PE=3 SV=1	167890000	247700000	170800000	201810000	0	148360000	166360000	384320000	115440000	261140000	185510000	0	0	0	197780000	0	232240000	0	0	0
Q9KZ88	tr|Q9KZ88|Q9KZ88_STRCO Putative succinate dehydrogenase membrane subunit OS=Streptomyces coelicolor (strain ATCC BAA-471 / A3(2) / M145) OX=100226 GN=SCO4858 PE=4 SV=1	0	0	0	0	0	125580000	0	0	0	261150000	0	0	0	0	0	0	0	0	0	238960000
Q93IZ3	tr|Q93IZ3|Q93IZ3_STRCO Uncharacterized protein OS=Streptomyces coelicolor (strain ATCC BAA-471 / A3(2) / M145) OX=100226 GN=SCO5077 PE=4 SV=1	0	391740000	0	467700000	0	254960000	0	298290000	0	261170000	193500000	357990000	165300000	404290000	170730000	460600000	0	310190000	272710000	639300000
Q9F396	tr|Q9F396|Q9F396_STRCO Putative DNA-binding protein OS=Streptomyces coelicolor (strain ATCC BAA-471 / A3(2) / M145) OX=100226 GN=SCO7579 PE=4 SV=1	619590000	223750000	0	84420000	0	0	0	0	1631300000	261410000	0	0	0	0	92600000	0	0	0	106400000	0
Q9RKS4;Q9F2W6	tr|Q9RKS4|Q9RKS4_STRCO Putative oxidoreductase alpha-subunit OS=Streptomyces coelicolor (strain ATCC BAA-471 / A3(2) / M145) OX=100226 GN=SCO6270 PE=4 SV=1;tr|Q9F2W6|Q9F2W6_STRCO Putative oxidoreductase OS=Streptomyces coelicolor (strain ATCC BAA-471 / A3(	301810000	391190000	315330000	480250000	354990000	216010000	215970000	392320000	0	262910000	94782000	0	150550000	0	186070000	0	294430000	0	336600000	117580000
Q8CJS5	tr|Q8CJS5|Q8CJS5_STRCO Putative sugar transferase OS=Streptomyces coelicolor (strain ATCC BAA-471 / A3(2) / M145) OX=100226 GN=SCO4875 PE=4 SV=1	123390000	181070000	185900000	170060000	164650000	175500000	207290000	199270000	95344000	263330000	0	0	0	0	0	0	0	0	111150000	140350000
Q9KXV8	tr|Q9KXV8|Q9KXV8_STRCO Putative sugar kinase OS=Streptomyces coelicolor (strain ATCC BAA-471 / A3(2) / M145) OX=100226 GN=SCO4283 PE=3 SV=1	0	240960000	0	273410000	0	268530000	0	324300000	0	263630000	0	0	0	0	0	0	0	0	0	0
Q93JJ6	tr|Q93JJ6|Q93JJ6_STRCO Uncharacterized protein OS=Streptomyces coelicolor (strain ATCC BAA-471 / A3(2) / M145) OX=100226 GN=SCO4998 PE=4 SV=1	229370000	228230000	120430000	143460000	108080000	219880000	173020000	224970000	364510000	263930000	149000000	247680000	166010000	238340000	143130000	179230000	176550000	224580000	199190000	169670000
Q9X7U9	tr|Q9X7U9|Q9X7U9_STRCO Putative glycerol dehydrogenase OS=Streptomyces coelicolor (strain ATCC BAA-471 / A3(2) / M145) OX=100226 GN=SCO6754 PE=4 SV=1	270580000	181120000	265490000	190410000	216260000	199220000	340250000	275070000	290740000	263940000	0	0	0	0	0	0	0	0	0	0
Q9Z513	sp|Q9Z513|Y1952_STRCO Nucleotide-binding protein SCO1952 OS=Streptomyces coelicolor (strain ATCC BAA-471 / A3(2) / M145) OX=100226 GN=SCO1952 PE=3 SV=2	151760000	142820000	0	343650000	220590000	192670000	149000000	233550000	0	264650000	178000000	284330000	138160000	313760000	241390000	292170000	215940000	220710000	185650000	994660000
Q9F2U9	tr|Q9F2U9|Q9F2U9_STRCO Putative amino acid transporter OS=Streptomyces coelicolor (strain ATCC BAA-471 / A3(2) / M145) OX=100226 GN=SCO4612 PE=4 SV=1	0	185020000	0	205000000	0	169440000	99177000	224860000	0	266980000	0	0	0	0	0	0	0	0	0	203210000
Q9KZM7	tr|Q9KZM7|Q9KZM7_STRCO Putative heat shock protein (Hsp90-family) OS=Streptomyces coelicolor (strain ATCC BAA-471 / A3(2) / M145) OX=100226 GN=SCO1405 PE=3 SV=1	330900000	341920000	336080000	358490000	387640000	367640000	456000000	417900000	106600000	267540000	0	0	0	0	0	0	0	0	0	0
Q9RKF0	tr|Q9RKF0|Q9RKF0_STRCO Putative hydrolase OS=Streptomyces coelicolor (strain ATCC BAA-471 / A3(2) / M145) OX=100226 GN=SCO3487 PE=4 SV=1	0	242520000	0	193470000	0	234940000	0	199040000	0	268890000	0	0	0	181010000	0	0	0	0	0	0
Q9K4M1	tr|Q9K4M1|Q9K4M1_STRCO Uncharacterized protein OS=Streptomyces coelicolor (strain ATCC BAA-471 / A3(2) / M145) OX=100226 GN=SCO7293 PE=4 SV=1	0	207690000	0	178490000	0	198990000	0	287100000	0	269360000	0	0	0	0	0	0	0	0	184510000	0
Q9EX12	sp|Q9EX12|UNG1_STRCO Uracil-DNA glycosylase 1 OS=Streptomyces coelicolor (strain ATCC BAA-471 / A3(2) / M145) OX=100226 GN=ung1 PE=3 SV=1	4344100000	616630000	3745800000	818790000	4697300000	1698700000	3211400000	483960000	8331200000	270310000	13223000000	5841900000	14679000000	5491000000	8750200000	2564500000	5699900000	0	4138900000	677260000
Q9L099	tr|Q9L099|Q9L099_STRCO Uncharacterized protein OS=Streptomyces coelicolor (strain ATCC BAA-471 / A3(2) / M145) OX=100226 GN=SCO2447 PE=4 SV=1	170450000	175390000	194830000	280950000	0	216250000	0	267450000	0	270590000	305060000	377570000	279820000	306590000	275640000	410640000	330640000	295190000	330750000	639020000
Q9KZR8	tr|Q9KZR8|Q9KZR8_STRCO Putative cytochrome P450 OS=Streptomyces coelicolor (strain ATCC BAA-471 / A3(2) / M145) OX=100226 GN=SCO2883 PE=3 SV=1	196400000	299460000	238750000	311700000	221410000	285500000	259920000	353940000	196330000	273140000	198330000	174110000	239800000	178840000	324080000	257360000	278270000	163430000	0	0
Q9RKY2	tr|Q9RKY2|Q9RKY2_STRCO Putative glycosyl transferase OS=Streptomyces coelicolor (strain ATCC BAA-471 / A3(2) / M145) OX=100226 GN=SCO1423 PE=4 SV=1	288550000	279790000	295150000	331850000	316650000	304370000	371050000	377210000	374150000	274640000	125940000	0	157240000	0	0	0	195190000	0	272280000	0
Q9L256	tr|Q9L256|Q9L256_STRCO Uncharacterized protein OS=Streptomyces coelicolor (strain ATCC BAA-471 / A3(2) / M145) OX=100226 GN=SCO2665 PE=4 SV=1	207990000	208290000	250770000	229680000	301190000	220340000	435900000	395510000	411700000	274850000	217860000	0	203240000	0	212840000	0	212140000	0	250650000	0
Q9KYS1	sp|Q9KYS1|DXR_STRCO 1-deoxy-D-xylulose 5-phosphate reductoisomerase OS=Streptomyces coelicolor (strain ATCC BAA-471 / A3(2) / M145) OX=100226 GN=dxr PE=3 SV=3	266020000	245970000	281530000	366690000	278460000	242050000	328080000	507650000	287790000	275760000	145240000	0	164170000	0	139750000	0	238850000	0	225870000	0
Q9ADG1	tr|Q9ADG1|Q9ADG1_STRCO Assimilatory sulfite reductase (ferredoxin) OS=Streptomyces coelicolor (strain ATCC BAA-471 / A3(2) / M145) OX=100226 GN=SCO6102 PE=4 SV=1	317680000	356880000	290070000	358730000	261450000	305280000	0	382840000	0	275840000	0	259060000	0	0	307690000	271970000	245490000	166740000	228530000	289250000
Q9AD91	tr|Q9AD91|Q9AD91_STRCO Putative peptidase OS=Streptomyces coelicolor (strain ATCC BAA-471 / A3(2) / M145) OX=100226 GN=SCO1676 PE=4 SV=1	210800000	269150000	0	360000000	200110000	199600000	0	320890000	0	276310000	140700000	199390000	0	0	0	197660000	0	0	398660000	544670000
Q9KY27	tr|Q9KY27|Q9KY27_STRCO Putative ATP/GTP-binding protein OS=Streptomyces coelicolor (strain ATCC BAA-471 / A3(2) / M145) OX=100226 GN=SCO2363 PE=4 SV=1	243510000	254820000	0	329440000	251050000	180830000	208940000	208320000	0	276710000	0	147970000	0	150360000	184370000	181030000	0	0	296790000	297240000
Q9XAR5	sp|Q9XAR5|NUOL_STRCO NADH-quinone oxidoreductase subunit L OS=Streptomyces coelicolor (strain ATCC BAA-471 / A3(2) / M145) OX=100226 GN=nuoL PE=3 SV=1	0	244950000	0	249870000	0	265610000	0	274400000	0	277240000	0	189320000	0	0	0	257250000	0	184270000	189650000	244490000
Q9X8U8	tr|Q9X8U8|Q9X8U8_STRCO Putative beta-lactamase OS=Streptomyces coelicolor (strain ATCC BAA-471 / A3(2) / M145) OX=100226 GN=SCO3912 PE=4 SV=1	0	124950000	0	127370000	0	0	0	170840000	0	277470000	0	0	0	0	0	0	0	0	128110000	273930000
Q9KZH1	tr|Q9KZH1|Q9KZH1_STRCO Probable ABC transport protein, ATP-binding component OS=Streptomyces coelicolor (strain ATCC BAA-471 / A3(2) / M145) OX=100226 GN=SCO6981 PE=4 SV=1	0	242180000	0	0	0	0	0	353660000	0	278220000	0	0	0	0	0	0	0	0	0	0
Q9F2R9	tr|Q9F2R9|Q9F2R9_STRCO Putative phosphoglycerate mutase OS=Streptomyces coelicolor (strain ATCC BAA-471 / A3(2) / M145) OX=100226 GN=SCO4470 PE=4 SV=1	287810000	192290000	271910000	202120000	234360000	230420000	0	225670000	0	278390000	0	0	0	0	0	0	0	0	374220000	238280000
Q7AKL1	tr|Q7AKL1|Q7AKL1_STRCO Putative 6-phosphogluconate dehydrogenase OS=Streptomyces coelicolor (strain ATCC BAA-471 / A3(2) / M145) OX=100226 GN=SCO3877 PE=3 SV=1	294960000	209200000	323520000	287550000	304730000	250420000	244120000	330280000	0	279560000	351200000	430300000	180850000	397320000	243150000	285540000	318200000	309840000	567700000	595890000
Q9ADG5	tr|Q9ADG5|Q9ADG5_STRCO ATP-sulfurylase small subunit OS=Streptomyces coelicolor (strain ATCC BAA-471 / A3(2) / M145) OX=100226 GN=SCO6098 PE=3 SV=1	422990000	300460000	418320000	293240000	451740000	291060000	475900000	352730000	428350000	280830000	213650000	0	227950000	0	273130000	0	305470000	0	310220000	0
Q9AK44	tr|Q9AK44|Q9AK44_STRCO Uncharacterized protein OS=Streptomyces coelicolor (strain ATCC BAA-471 / A3(2) / M145) OX=100226 GN=SCO4882 PE=4 SV=1	333180000	302730000	357670000	287490000	333270000	347440000	349010000	370260000	230700000	280950000	0	0	0	0	0	0	0	0	0	0
O70007	tr|O70007|O70007_STRCO Citrate synthase (unknown stereospecificity) OS=Streptomyces coelicolor (strain ATCC BAA-471 / A3(2) / M145) OX=100226 GN=SCO5831 PE=4 SV=1	0	0	0	0	0	336780000	0	345420000	0	282430000	0	0	0	0	0	0	0	0	0	0
O50495	tr|O50495|O50495_STRCO Glutamate uptake system ATP-binding protein OS=Streptomyces coelicolor (strain ATCC BAA-471 / A3(2) / M145) OX=100226 GN=SCO5777 PE=4 SV=1	157100000	248380000	246440000	237810000	172330000	249550000	199560000	381170000	198290000	283990000	0	149900000	0	0	0	174580000	168930000	0	263100000	338810000
Q9S224	sp|Q9S224|PYRG_STRCO CTP synthase OS=Streptomyces coelicolor (strain ATCC BAA-471 / A3(2) / M145) OX=100226 GN=pyrG PE=3 SV=1	243460000	332320000	209790000	342490000	260730000	304510000	260020000	443630000	143220000	284260000	278960000	266760000	300870000	278890000	303260000	349110000	242610000	244430000	457770000	495930000
Q9XAI0	tr|Q9XAI0|Q9XAI0_STRCO Putative aminotransferase OS=Streptomyces coelicolor (strain ATCC BAA-471 / A3(2) / M145) OX=100226 GN=SCO3622 PE=3 SV=1	401340000	374130000	384240000	359680000	396180000	279240000	294850000	333940000	0	284710000	426010000	345370000	455060000	322300000	396070000	363680000	474450000	359240000	690490000	552090000
Q9ZBP9	tr|Q9ZBP9|Q9ZBP9_STRCO Signal recognition particle receptor FtsY OS=Streptomyces coelicolor (strain ATCC BAA-471 / A3(2) / M145) OX=100226 GN=ftsY PE=3 SV=1	146100000	223530000	134980000	225520000	192040000	257360000	158330000	357930000	0	285080000	0	115470000	0	125230000	133810000	134720000	136410000	92266000	175690000	212600000
Q9EWU0	tr|Q9EWU0|Q9EWU0_STRCO Putative transferase OS=Streptomyces coelicolor (strain ATCC BAA-471 / A3(2) / M145) OX=100226 GN=SCO0731 PE=4 SV=1	182210000	312030000	220640000	372340000	126100000	281500000	0	319820000	0	285540000	0	0	0	0	0	229190000	0	0	248820000	416200000
O69974	tr|O69974|O69974_STRCO Putative secreted protein OS=Streptomyces coelicolor (strain ATCC BAA-471 / A3(2) / M145) OX=100226 GN=SCO5798 PE=4 SV=1	335440000	322640000	343360000	344910000	317310000	331570000	434910000	662510000	251310000	285760000	328900000	0	0	0	229880000	0	187290000	0	480500000	432970000
Q9ZC13;Q9RJB4	sp|Q9ZC13|GVPA1_STRCO Probable gas vesicle structural protein 1 OS=Streptomyces coelicolor (strain ATCC BAA-471 / A3(2) / M145) OX=100226 GN=gvpA1 PE=3 SV=1	0	338460000	178000000	362790000	0	264710000	294700000	413200000	212860000	286430000	0	0	0	0	0	0	0	0	0	0
Q9L1E5	tr|Q9L1E5|Q9L1E5_STRCO Putative AbaA-like regulatory protein OS=Streptomyces coelicolor (strain ATCC BAA-471 / A3(2) / M145) OX=100226 GN=SCO5460 PE=4 SV=1	0	305020000	0	261890000	0	302460000	313530000	401420000	0	286900000	0	0	0	0	0	0	0	0	268490000	0
Q53875	sp|Q53875|RS9_STRCO 30S ribosomal protein S9 OS=Streptomyces coelicolor (strain ATCC BAA-471 / A3(2) / M145) OX=100226 GN=rpsI PE=3 SV=1	628100000	162990000	781620000	182640000	538430000	167340000	388750000	168260000	423190000	287100000	477730000	486440000	550980000	423080000	456070000	424560000	562370000	469090000	801510000	753850000
Q9RKP8	tr|Q9RKP8|Q9RKP8_STRCO Putative TetR-family transcriptional regulator OS=Streptomyces coelicolor (strain ATCC BAA-471 / A3(2) / M145) OX=100226 GN=SCO2280 PE=4 SV=1	0	380230000	0	0	0	0	177420000	345110000	196310000	287860000	0	0	0	0	0	0	0	0	0	0
Q9KXT0	tr|Q9KXT0|Q9KXT0_STRCO Uncharacterized protein OS=Streptomyces coelicolor (strain ATCC BAA-471 / A3(2) / M145) OX=100226 GN=SCO4311 PE=4 SV=1	0	238210000	0	277060000	0	315170000	0	335140000	0	288920000	0	0	0	0	0	0	0	0	0	0
Q93J33	tr|Q93J33|Q93J33_STRCO Uncharacterized protein OS=Streptomyces coelicolor (strain ATCC BAA-471 / A3(2) / M145) OX=100226 GN=SCO3974 PE=4 SV=1	275640000	268920000	316720000	295050000	231290000	212480000	303390000	315240000	282350000	292890000	468130000	435300000	448100000	506220000	484590000	342010000	362400000	344230000	386780000	490510000
Q9K3Z3	tr|Q9K3Z3|Q9K3Z3_STRCO Uncharacterized protein OS=Streptomyces coelicolor (strain ATCC BAA-471 / A3(2) / M145) OX=100226 GN=SCO1340 PE=4 SV=1	167320000	284520000	241540000	356410000	170290000	260450000	0	298020000	0	292980000	323990000	492270000	410400000	521910000	388060000	518790000	467740000	404010000	538030000	981220000
Q9KZE9	tr|Q9KZE9|Q9KZE9_STRCO Probable carbohydrate kinase OS=Streptomyces coelicolor (strain ATCC BAA-471 / A3(2) / M145) OX=100226 GN=SCO7004 PE=4 SV=1	0	256790000	0	229060000	0	247000000	0	349680000	0	293140000	0	0	0	0	0	0	0	0	0	0
Q9EX55	tr|Q9EX55|Q9EX55_STRCO Putative secreted FAD-binding protein OS=Streptomyces coelicolor (strain ATCC BAA-471 / A3(2) / M145) OX=100226 GN=SCO6272 PE=3 SV=1	0	189510000	0	176990000	0	244270000	0	0	0	293490000	0	0	0	0	0	0	0	0	0	0
Q9XAI5	tr|Q9XAI5|Q9XAI5_STRCO Uncharacterized protein OS=Streptomyces coelicolor (strain ATCC BAA-471 / A3(2) / M145) OX=100226 GN=SCO3617 PE=4 SV=1	252390000	307680000	309120000	371370000	281590000	283650000	0	303580000	190600000	296270000	2963400000	0	543400000	0	339920000	0	310710000	0	0	364350000
Q9RKJ5	tr|Q9RKJ5|Q9RKJ5_STRCO Putative DNA-binding protein OS=Streptomyces coelicolor (strain ATCC BAA-471 / A3(2) / M145) OX=100226 GN=SCO4091 PE=4 SV=1	384580000	0	495270000	0	19810000000	1789600000	0	0	4562600000	296500000	542930000	0	9293100000	6371800000	783700000	292550000	3715100000	596260000	859380000	0
Q06539	sp|Q06539|VDH_STRCO Valine dehydrogenase OS=Streptomyces coelicolor (strain ATCC BAA-471 / A3(2) / M145) OX=100226 GN=vdh PE=1 SV=4	337830000	277750000	449400000	317740000	428730000	272810000	292210000	274760000	236940000	296920000	289960000	286780000	252520000	260430000	240580000	272270000	305850000	224510000	428180000	449790000
Q9L0E0	sp|Q9L0E0|RL3_STRCO 50S ribosomal protein L3 OS=Streptomyces coelicolor (strain ATCC BAA-471 / A3(2) / M145) OX=100226 GN=rplC PE=3 SV=1	713500000	208550000	1096600000	279850000	799190000	288570000	766580000	282550000	534410000	297500000	1899900000	510690000	1176000000	315740000	1002400000	562570000	982790000	351850000	1656400000	1078400000
Q9KZD7	tr|Q9KZD7|Q9KZD7_STRCO Uncharacterized protein OS=Streptomyces coelicolor (strain ATCC BAA-471 / A3(2) / M145) OX=100226 GN=SCO6952 PE=4 SV=1	470910000	407090000	164240000	509980000	265650000	1005700000	402850000	649270000	371330000	297550000	0	0	0	0	0	0	0	0	0	0
P0A3H7	sp|P0A3H7|DBH2_STRCO DNA-binding protein HU 2 OS=Streptomyces coelicolor (strain ATCC BAA-471 / A3(2) / M145) OX=100226 GN=hup2 PE=3 SV=1	448280000	716230000	0	0	347450000	553640000	0	0	0	297770000	449040000	464220000	332800000	514650000	237980000	338710000	517870000	1337600000	0	0
Q9ADD0	tr|Q9ADD0|Q9ADD0_STRCO Uncharacterized protein OS=Streptomyces coelicolor (strain ATCC BAA-471 / A3(2) / M145) OX=100226 GN=SCO5337 PE=4 SV=1	320230000	352790000	439370000	298860000	349500000	404390000	1308700000	1478600000	400260000	298400000	406060000	457090000	363480000	642550000	767790000	923540000	1515000000	3606800000	247530000	287560000
Q9L2J5	tr|Q9L2J5|Q9L2J5_STRCO Putative oxidoreductase OS=Streptomyces coelicolor (strain ATCC BAA-471 / A3(2) / M145) OX=100226 GN=SCO0714 PE=4 SV=1	0	250870000	108340000	227330000	0	302850000	178320000	378480000	0	298420000	0	0	0	0	0	0	0	0	0	0
Q9RJL8	tr|Q9RJL8|Q9RJL8_STRCO Uncharacterized protein OS=Streptomyces coelicolor (strain ATCC BAA-471 / A3(2) / M145) OX=100226 GN=SCO0514 PE=4 SV=1	127130000	317340000	135260000	286190000	149310000	376630000	289260000	443390000	294240000	303000000	0	0	187330000	0	0	0	173720000	0	167560000	0
Q9RJJ4;REV__Q9Z4X8	tr|Q9RJJ4|Q9RJJ4_STRCO Uncharacterized protein OS=Streptomyces coelicolor (strain ATCC BAA-471 / A3(2) / M145) OX=100226 GN=SCO0394 PE=4 SV=1	260210000	317400000	332010000	298430000	260700000	284190000	379240000	358580000	0	303940000	369700000	272860000	272800000	206320000	332910000	309560000	280270000	238560000	491950000	613510000
P46787	sp|P46787|RL15_STRCO 50S ribosomal protein L15 OS=Streptomyces coelicolor (strain ATCC BAA-471 / A3(2) / M145) OX=100226 GN=rplO PE=3 SV=2	383150000	175950000	463860000	0	337850000	138270000	0	325840000	313720000	306130000	393170000	200080000	329870000	0	412590000	0	375880000	217820000	692080000	533290000
Q9K424	tr|Q9K424|Q9K424_STRCO Putative bifunctional protein (ATP/GTP binding protein/MutT-like) OS=Streptomyces coelicolor (strain ATCC BAA-471 / A3(2) / M145) OX=100226 GN=SCO1075 PE=4 SV=1	0	296180000	0	0	0	214290000	0	294780000	0	306190000	0	0	0	0	0	0	0	0	0	0
O86795;Q9L028	tr|O86795|O86795_STRCO Putative transcriptional regulator OS=Streptomyces coelicolor (strain ATCC BAA-471 / A3(2) / M145) OX=100226 GN=SCO4754 PE=4 SV=1	769580000	994060000	1125700000	1924600000	1489600000	3563600000	2153300000	2734000000	144400000	307150000	1724200000	3073900000	1858600000	3104200000	12142000000	12428000000	4540100000	9265300000	0	159100000
cpz9	cpz9	968310000	2730200000	388020000	399950000	539250000	1236000000	700110000	601170000	0	307300000	0	0	0	0	0	0	0	0	0	0
Q8CJP6	tr|Q8CJP6|Q8CJP6_STRCO Coproporphyrinogen III oxidase OS=Streptomyces coelicolor (strain ATCC BAA-471 / A3(2) / M145) OX=100226 GN=SCO6041 PE=3 SV=1	0	0	0	227310000	0	186890000	0	206300000	0	307390000	0	0	0	0	0	185030000	0	0	199820000	344230000
O88016	tr|O88016|O88016_STRCO Uncharacterized protein OS=Streptomyces coelicolor (strain ATCC BAA-471 / A3(2) / M145) OX=100226 GN=SCO6660 PE=4 SV=1	199190000	300090000	186980000	424000000	189340000	260940000	151050000	316870000	0	307820000	285340000	420070000	214540000	441010000	178170000	593980000	233510000	389570000	458470000	1169700000
Q9RD80	tr|Q9RD80|Q9RD80_STRCO Putative integral membrane protein OS=Streptomyces coelicolor (strain ATCC BAA-471 / A3(2) / M145) OX=100226 GN=SCO0797 PE=4 SV=1	234230000	319290000	292480000	295250000	241980000	330120000	264710000	326900000	232400000	309000000	549570000	369880000	339000000	390600000	410950000	411960000	412600000	412460000	587430000	429910000
O86540	tr|O86540|O86540_STRCO Uncharacterized protein OS=Streptomyces coelicolor (strain ATCC BAA-471 / A3(2) / M145) OX=100226 GN=SCO6606 PE=4 SV=1	350730000	298810000	406530000	369580000	376730000	266220000	305170000	366070000	0	309740000	365010000	210720000	393430000	208730000	398010000	168440000	343810000	186420000	602250000	339620000
Q9L0M8	tr|Q9L0M8|Q9L0M8_STRCO ADP-ribosyl cyclase/cyclic ADP-ribose hydrolase OS=Streptomyces coelicolor (strain ATCC BAA-471 / A3(2) / M145) OX=100226 GN=SCO4632 PE=4 SV=1	0	300540000	0	282970000	0	332850000	0	405800000	0	310140000	0	0	0	0	0	0	0	0	0	0
Q9L097	tr|Q9L097|Q9L097_STRCO Uncharacterized protein OS=Streptomyces coelicolor (strain ATCC BAA-471 / A3(2) / M145) OX=100226 GN=SCO2449 PE=4 SV=1	269210000	258520000	285150000	281770000	234880000	303930000	372420000	448930000	277000000	310700000	0	0	209400000	0	236250000	0	0	0	0	0
Q9KYW3;REV__Q9L129;REV__CON__Q3SX14	tr|Q9KYW3|Q9KYW3_STRCO Putative regulatory protein OS=Streptomyces coelicolor (strain ATCC BAA-471 / A3(2) / M145) OX=100226 GN=SCO3018 PE=4 SV=1	0	232400000	0	232860000	135910000	238830000	0	366290000	0	313030000	0	0	0	0	0	0	0	0	253560000	0
Q93RV3	tr|Q93RV3|Q93RV3_STRCO Putative acetyltransferase OS=Streptomyces coelicolor (strain ATCC BAA-471 / A3(2) / M145) OX=100226 GN=SCO1873 PE=4 SV=1	220230000	416130000	222240000	393120000	230390000	435270000	0	405220000	143250000	313350000	0	0	140920000	0	363560000	0	313020000	0	440070000	0
Q9RJ54	tr|Q9RJ54|Q9RJ54_STRCO Putative two-component response regulator OS=Streptomyces coelicolor (strain ATCC BAA-471 / A3(2) / M145) OX=100226 GN=SCO1654 PE=4 SV=1	212070000	296260000	246000000	340950000	197630000	285980000	155800000	379940000	0	313750000	232220000	254770000	251130000	205070000	205140000	253660000	246850000	178250000	396340000	388820000
Q9K4D8	tr|Q9K4D8|Q9K4D8_STRCO ATP synthase subunit a OS=Streptomyces coelicolor (strain ATCC BAA-471 / A3(2) / M145) OX=100226 GN=atpB PE=3 SV=1	113120000	219110000	162800000	178430000	137560000	227940000	150190000	268490000	109870000	314140000	0	112310000	0	158980000	0	166850000	0	145950000	164200000	301320000
Q9RJX3	tr|Q9RJX3|Q9RJX3_STRCO Putative acyl-CoA dehydrogenase OS=Streptomyces coelicolor (strain ATCC BAA-471 / A3(2) / M145) OX=100226 GN=SCO1197 PE=3 SV=1	168770000	274640000	202010000	259260000	120850000	381510000	217030000	407520000	128900000	314890000	0	0	0	0	0	0	0	0	0	0
Q9K3S7	tr|Q9K3S7|Q9K3S7_STRCO UDP-glucose 4-epimerase OS=Streptomyces coelicolor (strain ATCC BAA-471 / A3(2) / M145) OX=100226 GN=SCO3137 PE=3 SV=1	204720000	331860000	195420000	340950000	220330000	343800000	0	505380000	0	315330000	0	0	0	0	0	0	0	0	362550000	375200000
Q9EWS0	sp|Q9EWS0|KPRH_STRCO Putative ribose-phosphate pyrophosphokinase OS=Streptomyces coelicolor (strain ATCC BAA-471 / A3(2) / M145) OX=100226 GN=SCO0782 PE=3 SV=1	330900000	444910000	360150000	333270000	368040000	433300000	491450000	500790000	352330000	316580000	0	0	128850000	0	176160000	0	529360000	0	133190000	0
Q93IU0	tr|Q93IU0|Q93IU0_STRCO BldKD, putative ABC transporter intracellular ATPase subunit OS=Streptomyces coelicolor (strain ATCC BAA-471 / A3(2) / M145) OX=100226 GN=SCO5115 PE=4 SV=1	258530000	263740000	226650000	261480000	206690000	236690000	273400000	303600000	0	317490000	0	225280000	0	237120000	394720000	293580000	170410000	0	483500000	587420000
Q9XAL7	tr|Q9XAL7|Q9XAL7_STRCO Putative transcriptional regulator OS=Streptomyces coelicolor (strain ATCC BAA-471 / A3(2) / M145) OX=100226 GN=SCO6713 PE=4 SV=1	473070000	313480000	602150000	533870000	274810000	244920000	632420000	378670000	505270000	319670000	460950000	437300000	510460000	513110000	447590000	391780000	0	204240000	264050000	205860000
Q7AKJ0	tr|Q7AKJ0|Q7AKJ0_STRCO Methionine aminopeptidase OS=Streptomyces coelicolor (strain ATCC BAA-471 / A3(2) / M145) OX=100226 GN=map PE=3 SV=1	337780000	427690000	383460000	524340000	336300000	231450000	401010000	609830000	0	322430000	472490000	729730000	401130000	783950000	469870000	736910000	427860000	852490000	339820000	517300000
Q9RKW9	tr|Q9RKW9|Q9RKW9_STRCO Putative GntR-family transcriptional regulator OS=Streptomyces coelicolor (strain ATCC BAA-471 / A3(2) / M145) OX=100226 GN=SCO1410 PE=4 SV=1	642550000	736590000	820750000	840500000	684350000	608330000	590290000	903480000	0	325630000	631980000	1091700000	704290000	1235600000	679360000	1138300000	606680000	1334700000	473090000	833860000
Q9ZBF6	tr|Q9ZBF6|Q9ZBF6_STRCO Beta-galactosidase OS=Streptomyces coelicolor (strain ATCC BAA-471 / A3(2) / M145) OX=100226 GN=SCO6457 PE=3 SV=1	0	613990000	0	668110000	0	343750000	0	437120000	142100000	325880000	0	695720000	0	814260000	0	883950000	0	1061100000	0	466630000
Q9RJ62	tr|Q9RJ62|Q9RJ62_STRCO Peptidylprolyl isomerase OS=Streptomyces coelicolor (strain ATCC BAA-471 / A3(2) / M145) OX=100226 GN=SCO1639 PE=4 SV=1	194320000	277020000	249950000	346710000	224710000	331440000	278720000	501880000	0	326170000	159310000	214460000	133490000	189990000	177580000	273850000	143210000	190840000	346550000	514330000
Q7AKN9	tr|Q7AKN9|Q7AKN9_STRCO Malonyl CoA:acyl carrier protein malonyltransferase OS=Streptomyces coelicolor (strain ATCC BAA-471 / A3(2) / M145) OX=100226 GN=SCO2387 PE=4 SV=1	316820000	361510000	277640000	474020000	304470000	309790000	283660000	371720000	184470000	327070000	416030000	538290000	466440000	457860000	384860000	572840000	519630000	475570000	579360000	888490000
Q93JF6	tr|Q93JF6|Q93JF6_STRCO Uncharacterized protein OS=Streptomyces coelicolor (strain ATCC BAA-471 / A3(2) / M145) OX=100226 GN=SCO5971 PE=4 SV=1	242490000	352260000	308410000	459770000	275350000	297030000	0	385390000	0	327550000	174050000	480050000	320840000	394130000	227600000	587580000	311900000	454160000	523030000	838460000
Q9S247	tr|Q9S247|Q9S247_STRCO Putative alcohol dehydrogenase (Zinc-binding) OS=Streptomyces coelicolor (strain ATCC BAA-471 / A3(2) / M145) OX=100226 GN=SCO1705 PE=3 SV=1	188810000	291680000	645150000	323720000	241180000	329830000	276760000	446500000	221740000	327790000	0	0	0	0	92691000	0	0	0	140860000	0
Q9L0D1	sp|Q9L0D1|RS17_STRCO 30S ribosomal protein S17 OS=Streptomyces coelicolor (strain ATCC BAA-471 / A3(2) / M145) OX=100226 GN=rpsQ PE=3 SV=1	14284000000	217410000	15729000000	172170000	15484000000	276760000	13366000000	277970000	11219000000	328060000	4719700000	1331300000	4370100000	1862300000	4307900000	1412700000	4781600000	2845000000	1740400000	511260000
Q9L0G8	tr|Q9L0G8|Q9L0G8_STRCO Putative integral membrane protein OS=Streptomyces coelicolor (strain ATCC BAA-471 / A3(2) / M145) OX=100226 GN=SCO4789 PE=4 SV=1	158580000	285400000	176160000	355290000	158000000	301130000	123080000	382710000	0	329320000	0	0	0	0	0	0	0	0	0	186800000
Q9AK07	tr|Q9AK07|Q9AK07_STRCO Uncharacterized protein OS=Streptomyces coelicolor (strain ATCC BAA-471 / A3(2) / M145) OX=100226 GN=SCO7721 PE=4 SV=1	330530000	469360000	314050000	352030000	346970000	445410000	408030000	489060000	241510000	329940000	0	0	0	0	181990000	0	0	0	0	0
Q9ZBK8	tr|Q9ZBK8|Q9ZBK8_STRCO Putative transferase OS=Streptomyces coelicolor (strain ATCC BAA-471 / A3(2) / M145) OX=100226 GN=SCO6466 PE=3 SV=1	0	864140000	314980000	908880000	0	356950000	0	488790000	0	331060000	416860000	754740000	427940000	560280000	408580000	794630000	476730000	370240000	637710000	973720000
Q9L0R0	tr|Q9L0R0|Q9L0R0_STRCO Putative lipoprotein OS=Streptomyces coelicolor (strain ATCC BAA-471 / A3(2) / M145) OX=100226 GN=SCO4231 PE=4 SV=1	137960000	206010000	127700000	0	133070000	180090000	131490000	0	147860000	332260000	0	0	0	0	180810000	0	0	0	144280000	82452000
Q9ZBF8	tr|Q9ZBF8|Q9ZBF8_STRCO Putative ABC transporter ATP-binding protein OS=Streptomyces coelicolor (strain ATCC BAA-471 / A3(2) / M145) OX=100226 GN=SCO6455 PE=4 SV=1	206290000	435930000	292530000	406850000	220730000	470760000	312430000	486020000	142350000	332470000	0	0	0	0	0	0	0	0	0	0
O86768	tr|O86768|O86768_STRCO ADP-ribosyl cyclase/cyclic ADP-ribose hydrolase OS=Streptomyces coelicolor (strain ATCC BAA-471 / A3(2) / M145) OX=100226 GN=SCO5629 PE=4 SV=1	389160000	474050000	358500000	453860000	370070000	473670000	350830000	473960000	0	335390000	0	0	0	0	0	0	0	0	0	0
P72392	sp|P72392|FABH1_STRCO 3-oxoacyl-[acyl-carrier-protein] synthase 3 protein 1 OS=Streptomyces coelicolor (strain ATCC BAA-471 / A3(2) / M145) OX=100226 GN=fabH1 PE=3 SV=1	362930000	384090000	268800000	446850000	338570000	349550000	402690000	456220000	202280000	335510000	0	0	0	0	0	0	0	0	0	0
Q9FCH1	tr|Q9FCH1|Q9FCH1_STRCO Putative DNA-binding protein OS=Streptomyces coelicolor (strain ATCC BAA-471 / A3(2) / M145) OX=100226 GN=SCO4198 PE=4 SV=1	308140000	331170000	349120000	358750000	302830000	312840000	399330000	455650000	240860000	338800000	261570000	0	251710000	0	313710000	0	300430000	0	407120000	0
Q9K3L7	tr|Q9K3L7|Q9K3L7_STRCO Putative transcriptional regulatory protein OS=Streptomyces coelicolor (strain ATCC BAA-471 / A3(2) / M145) OX=100226 GN=SCO1043 PE=4 SV=1	328120000	0	0	0	0	0	0	0	680930000	338840000	0	0	3668700000	4277600000	0	0	0	0	0	0
Q9ADI5	tr|Q9ADI5|Q9ADI5_STRCO Malto-oligosyltrehalose trehalohydrolase OS=Streptomyces coelicolor (strain ATCC BAA-471 / A3(2) / M145) OX=100226 GN=SCO6078 PE=3 SV=1	236740000	351690000	262370000	511090000	0	267480000	180300000	312960000	0	338860000	288350000	543150000	289360000	545110000	331760000	543340000	386910000	390580000	486620000	1121600000
Q9KY21	tr|Q9KY21|Q9KY21_STRCO Putative thiol-specific antioxidant protein OS=Streptomyces coelicolor (strain ATCC BAA-471 / A3(2) / M145) OX=100226 GN=SCO2369 PE=4 SV=1	0	347860000	268350000	456110000	190490000	219980000	190350000	406850000	0	339820000	467440000	584430000	453620000	585280000	354120000	500740000	404690000	385220000	563160000	1039400000
Q9KZN8	tr|Q9KZN8|Q9KZN8_STRCO Putative glycosyl hydrolase OS=Streptomyces coelicolor (strain ATCC BAA-471 / A3(2) / M145) OX=100226 GN=SCO1394 PE=3 SV=1	298240000	407110000	487710000	420910000	428190000	423000000	560560000	435450000	0	340670000	0	0	0	0	0	0	0	0	0	0
Q9S1N4	sp|Q9S1N4|DNAG_STRCO DNA primase OS=Streptomyces coelicolor (strain ATCC BAA-471 / A3(2) / M145) OX=100226 GN=dnaG PE=3 SV=1	367110000	1367400000	222060000	315230000	268410000	431970000	279090000	512650000	243190000	340930000	0	0	0	0	0	0	0	0	0	0
Q93S11	tr|Q93S11|Q93S11_STRCO Putative integral membrane transport protein OS=Streptomyces coelicolor (strain ATCC BAA-471 / A3(2) / M145) OX=100226 GN=SCO6278 PE=4 SV=1	771730000	259750000	770670000	416950000	748940000	282890000	861500000	371080000	615850000	341930000	0	240780000	0	274510000	282030000	405370000	181640000	0	288700000	321220000
Q9KZ09	tr|Q9KZ09|Q9KZ09_STRCO Alpha-glucosidase OS=Streptomyces coelicolor (strain ATCC BAA-471 / A3(2) / M145) OX=100226 GN=SCO2228 PE=3 SV=1	384530000	350880000	389530000	385230000	521180000	227820000	0	329770000	0	342350000	477980000	482840000	434900000	484140000	478970000	528650000	569730000	534340000	782390000	838640000
Q9FCJ3	tr|Q9FCJ3|Q9FCJ3_STRCO Uncharacterized protein OS=Streptomyces coelicolor (strain ATCC BAA-471 / A3(2) / M145) OX=100226 GN=SCO5195 PE=4 SV=1	284590000	358520000	292870000	329870000	333130000	320470000	261390000	472080000	0	343150000	305200000	281260000	327630000	275530000	393370000	323540000	259680000	205250000	425200000	425190000
Q9FCJ2	tr|Q9FCJ2|Q9FCJ2_STRCO Uncharacterized protein OS=Streptomyces coelicolor (strain ATCC BAA-471 / A3(2) / M145) OX=100226 GN=SCO5196 PE=4 SV=1	224410000	362380000	272380000	364740000	284730000	312510000	228420000	538520000	208940000	346240000	201350000	0	198210000	180770000	233460000	176840000	299270000	0	231460000	210860000
Q9XA19	tr|Q9XA19|Q9XA19_STRCO Uncharacterized protein OS=Streptomyces coelicolor (strain ATCC BAA-471 / A3(2) / M145) OX=100226 GN=SCO3845 PE=4 SV=1	329300000	286220000	274160000	360880000	260070000	289280000	273650000	366610000	208380000	347180000	0	0	0	0	0	280700000	0	0	337420000	369400000
Q9X8I9	sp|Q9X8I9|IPYR_STRCO Inorganic pyrophosphatase OS=Streptomyces coelicolor (strain ATCC BAA-471 / A3(2) / M145) OX=100226 GN=ppa PE=3 SV=1	315480000	373950000	436330000	462260000	320740000	294820000	277010000	379610000	0	347910000	606170000	338210000	507850000	0	444100000	651530000	475960000	520310000	583300000	1160500000
Q9RIT0	tr|Q9RIT0|Q9RIT0_STRCO RNA polymerase sigma factor OS=Streptomyces coelicolor (strain ATCC BAA-471 / A3(2) / M145) OX=100226 GN=sigH PE=4 SV=1	382480000	201450000	455910000	903240000	267100000	294400000	304540000	0	704790000	348890000	467600000	360670000	308460000	355280000	460480000	512480000	347320000	332390000	720500000	457310000
Q9L0Z8	tr|Q9L0Z8|Q9L0Z8_STRCO Putative inosine monophosphate dehydrogenase OS=Streptomyces coelicolor (strain ATCC BAA-471 / A3(2) / M145) OX=100226 GN=SCO1461 PE=3 SV=1	0	377370000	0	471910000	193140000	272560000	0	408310000	0	349750000	0	371720000	140470000	371840000	0	411940000	154900000	414710000	469260000	1246800000
Q9KZJ0	tr|Q9KZJ0|Q9KZJ0_STRCO Uncharacterized protein OS=Streptomyces coelicolor (strain ATCC BAA-471 / A3(2) / M145) OX=100226 GN=SCO1155 PE=4 SV=1	0	306290000	142170000	453600000	0	344520000	126370000	384110000	0	349790000	0	0	184320000	0	225620000	0	190090000	0	344530000	147250000
Q9S6T7	tr|Q9S6T7|Q9S6T7_STRCO Putative adenine glycosylase OS=Streptomyces coelicolor (strain ATCC BAA-471 / A3(2) / M145) OX=100226 GN=SCO3355 PE=3 SV=1	1248700000	412550000	904320000	279880000	1094600000	613750000	1222500000	295630000	1770100000	350240000	826590000	834890000	1302300000	1226400000	423730000	287970000	599120000	570880000	419260000	365710000
Q9AD89	tr|Q9AD89|Q9AD89_STRCO Putative transcriptional regulator OS=Streptomyces coelicolor (strain ATCC BAA-471 / A3(2) / M145) OX=100226 GN=SCO1678 PE=4 SV=1	437250000	378090000	339780000	397250000	144630000	496510000	377560000	363380000	441060000	351090000	462670000	767320000	1390600000	1864600000	465700000	779550000	415630000	736240000	208690000	385190000
Q9F367	tr|Q9F367|Q9F367_STRCO Putative tetR-family transcriptional regulatory protein OS=Streptomyces coelicolor (strain ATCC BAA-471 / A3(2) / M145) OX=100226 GN=SCO4421 PE=4 SV=1	14935000000	1684600000	14684000000	1329100000	4074000000	1212100000	30868000000	1435600000	3998800000	351150000	5617000000	3300300000	6983800000	3903300000	6906700000	2660000000	59646000000	42476000000	1212700000	515810000
O86773	sp|O86773|RS13_STRCO 30S ribosomal protein S13 OS=Streptomyces coelicolor (strain ATCC BAA-471 / A3(2) / M145) OX=100226 GN=rpsM PE=3 SV=1	550360000	223070000	750400000	276650000	458300000	230140000	595560000	272930000	328270000	352290000	613080000	307440000	468770000	274910000	465590000	368200000	465140000	333680000	903810000	723940000
P80735	sp|P80735|SODN_STRCO Superoxide dismutase [Ni] OS=Streptomyces coelicolor (strain ATCC BAA-471 / A3(2) / M145) OX=100226 GN=sodN PE=1 SV=2	348460000	440430000	354530000	703230000	400230000	408260000	140500000	524860000	0	355000000	3339500000	4124500000	3481400000	3360700000	3205900000	4358500000	3605500000	2986800000	4432200000	7448300000
Q93J52	tr|Q93J52|Q93J52_STRCO Uncharacterized protein OS=Streptomyces coelicolor (strain ATCC BAA-471 / A3(2) / M145) OX=100226 GN=SCO3050 PE=4 SV=1	802470000	596190000	931520000	596530000	915140000	1036500000	884980000	545530000	696880000	356070000	504380000	121800000	680110000	154880000	1239800000	314430000	557600000	366130000	0	0
Q9L0P8	tr|Q9L0P8|Q9L0P8_STRCO Putative secreted protein OS=Streptomyces coelicolor (strain ATCC BAA-471 / A3(2) / M145) OX=100226 GN=SCO4243 PE=4 SV=1	0	165780000	0	0	0	0	207660000	305750000	201250000	356560000	322920000	760130000	498160000	1043300000	597340000	859920000	461080000	1019200000	493670000	0
O88017	tr|O88017|O88017_STRCO Glucose-6-phosphate 1-dehydrogenase OS=Streptomyces coelicolor (strain ATCC BAA-471 / A3(2) / M145) OX=100226 GN=zwf PE=3 SV=1	132540000	434340000	0	361430000	147230000	219470000	0	342530000	0	357820000	410320000	632990000	247230000	551390000	178980000	888780000	0	744600000	546030000	1339600000
Q9L0D3	sp|Q9L0D3|RL16_STRCO 50S ribosomal protein L16 OS=Streptomyces coelicolor (strain ATCC BAA-471 / A3(2) / M145) OX=100226 GN=rplP PE=3 SV=1	647250000	301930000	699860000	313880000	809910000	371000000	866670000	229620000	637270000	358260000	955710000	623230000	889810000	703850000	617690000	367380000	725930000	585030000	688670000	443020000
Q9ADG6	tr|Q9ADG6|Q9ADG6_STRCO ATP-sulfurylase large subunit OS=Streptomyces coelicolor (strain ATCC BAA-471 / A3(2) / M145) OX=100226 GN=SCO6097 PE=4 SV=1	353370000	346250000	365700000	410540000	367660000	268450000	428540000	412730000	262700000	359410000	0	0	0	0	0	0	0	0	267540000	0
Q9S2J2	tr|Q9S2J2|Q9S2J2_STRCO Putative branched chain amino acid transport ATP-binding protein OS=Streptomyces coelicolor (strain ATCC BAA-471 / A3(2) / M145) OX=100226 GN=SCO2011 PE=4 SV=1	183460000	309210000	210310000	252410000	229450000	327930000	272220000	423290000	0	359820000	0	0	0	0	0	0	0	0	182600000	119860000
Q9KZ89	tr|Q9KZ89|Q9KZ89_STRCO Putative succinate dehydrogenase membrane subunit OS=Streptomyces coelicolor (strain ATCC BAA-471 / A3(2) / M145) OX=100226 GN=SCO4857 PE=4 SV=1	230200000	316630000	294620000	355650000	0	305140000	204560000	386590000	160180000	360150000	0	0	0	0	0	0	0	0	166940000	185320000
Q9L1E6	tr|Q9L1E6|Q9L1E6_STRCO Putative enoyl-coA hydratase OS=Streptomyces coelicolor (strain ATCC BAA-471 / A3(2) / M145) OX=100226 GN=SCO5459 PE=3 SV=1	283700000	380040000	391780000	467590000	286140000	322980000	213700000	387040000	0	360350000	380220000	314660000	339870000	475820000	267770000	349920000	334860000	362360000	557360000	500120000
Q9XAH0	tr|Q9XAH0|Q9XAH0_STRCO Uncharacterized protein OS=Streptomyces coelicolor (strain ATCC BAA-471 / A3(2) / M145) OX=100226 GN=SCO5330 PE=4 SV=1	199090000	760750000	0	288590000	0	460320000	153610000	227630000	0	361850000	230920000	347750000	301200000	660830000	0	350550000	0	432030000	0	0
Q9L0D9	sp|Q9L0D9|RL4_STRCO 50S ribosomal protein L4 OS=Streptomyces coelicolor (strain ATCC BAA-471 / A3(2) / M145) OX=100226 GN=rplD PE=3 SV=1	789710000	385100000	1247000000	355480000	789570000	340700000	922420000	275620000	610560000	362660000	1676900000	547530000	1138000000	401500000	974110000	579040000	987760000	535120000	1422100000	895890000
Q8CJZ0	tr|Q8CJZ0|Q8CJZ0_STRCO Putative membrane protein OS=Streptomyces coelicolor (strain ATCC BAA-471 / A3(2) / M145) OX=100226 GN=SCO2616 PE=4 SV=1	0	301970000	0	287720000	178520000	299540000	259210000	420770000	237800000	364940000	0	0	0	0	0	0	0	0	0	265740000
O86753	tr|O86753|O86753_STRCO Putative solute binding lipoprotein OS=Streptomyces coelicolor (strain ATCC BAA-471 / A3(2) / M145) OX=100226 GN=SCO5646 PE=4 SV=1	254060000	294900000	345500000	308580000	301830000	301040000	291450000	396890000	290120000	366900000	297840000	254430000	153500000	161220000	428670000	383680000	303900000	0	667640000	714860000
Q9L065	tr|Q9L065|Q9L065_STRCO Glutamine--fructose-6-phosphate aminotransferase [isomerizing] OS=Streptomyces coelicolor (strain ATCC BAA-471 / A3(2) / M145) OX=100226 GN=glmS PE=3 SV=1	923160000	596380000	964560000	472040000	930090000	418250000	879430000	598420000	616370000	367520000	536640000	0	587500000	101160000	497120000	127590000	536710000	184940000	600980000	219950000
Q9S2V8	tr|Q9S2V8|Q9S2V8_STRCO Putative methyltransferase OS=Streptomyces coelicolor (strain ATCC BAA-471 / A3(2) / M145) OX=100226 GN=SCO2098 PE=4 SV=1	217170000	382720000	283930000	443140000	204280000	401320000	400770000	503370000	244440000	367830000	309520000	0	349120000	154900000	274840000	166750000	229620000	0	398740000	252340000
Q9XAQ1	tr|Q9XAQ1|Q9XAQ1_STRCO Putative electron transfer oxidoreductase OS=Streptomyces coelicolor (strain ATCC BAA-471 / A3(2) / M145) OX=100226 GN=SCO4559 PE=4 SV=1	540690000	322220000	592780000	314320000	516480000	311540000	668230000	397200000	471740000	369110000	204060000	0	0	0	211980000	0	0	0	451370000	339010000
Q9KZ75	sp|Q9KZ75|HUTU_STRCO Urocanate hydratase OS=Streptomyces coelicolor (strain ATCC BAA-471 / A3(2) / M145) OX=100226 GN=hutU PE=3 SV=1	290720000	314610000	137250000	387090000	248420000	259800000	301120000	442930000	141870000	369310000	194320000	0	0	0	217220000	228670000	217650000	0	283940000	212200000
Q9X7Y8	tr|Q9X7Y8|Q9X7Y8_STRCO Uncharacterized protein OS=Streptomyces coelicolor (strain ATCC BAA-471 / A3(2) / M145) OX=100226 GN=SCO2129 PE=4 SV=1	275810000	366260000	336920000	423320000	313360000	333660000	209800000	411080000	0	373110000	259590000	289870000	374710000	300000000	314500000	345920000	303070000	258460000	282010000	465290000
P19780	sp|P19780|YIS1_STRCO Insertion element IS110 uncharacterized 43.6 kDa protein OS=Streptomyces coelicolor (strain ATCC BAA-471 / A3(2) / M145) OX=100226 GN=SCO1005 PE=4 SV=1	347520000	767390000	512530000	842740000	438980000	940820000	336920000	928480000	153900000	375500000	318020000	0	373610000	0	531640000	187960000	175780000	293850000	0	0
Q9ADP6	tr|Q9ADP6|Q9ADP6_STRCO Putative bifunctional protein (Histidine kinase and regulator) OS=Streptomyces coelicolor (strain ATCC BAA-471 / A3(2) / M145) OX=100226 GN=SCO4009 PE=4 SV=1	79699000	277520000	217670000	322680000	159670000	334350000	286700000	543340000	0	375720000	0	0	0	0	0	0	182830000	0	302710000	0
Q9FBJ2	tr|Q9FBJ2|Q9FBJ2_STRCO Putative helicase OS=Streptomyces coelicolor (strain ATCC BAA-471 / A3(2) / M145) OX=100226 GN=SCO5166 PE=4 SV=1	0	273770000	135330000	250310000	211570000	204140000	289190000	474360000	131250000	375970000	0	0	159150000	0	197330000	0	0	0	151170000	0
Q9KYR1	tr|Q9KYR1|Q9KYR1_STRCO Transcription termination/antitermination protein NusA OS=Streptomyces coelicolor (strain ATCC BAA-471 / A3(2) / M145) OX=100226 GN=nusA PE=3 SV=1	357070000	476830000	411750000	604020000	331570000	401540000	310020000	446110000	223820000	376830000	326050000	0	294060000	0	250060000	0	262880000	0	476250000	282330000
Q9Z4Y4	tr|Q9Z4Y4|Q9Z4Y4_STRCO Putative acyl CoA oxidase OS=Streptomyces coelicolor (strain ATCC BAA-471 / A3(2) / M145) OX=100226 GN=SCO3247 PE=3 SV=1	324480000	296360000	373000000	351880000	380320000	388900000	488990000	487590000	490320000	378090000	0	0	0	0	0	0	0	0	0	0
Q9EWJ9	sp|Q9EWJ9|RISB_STRCO 6,7-dimethyl-8-ribityllumazine synthase OS=Streptomyces coelicolor (strain ATCC BAA-471 / A3(2) / M145) OX=100226 GN=ribH PE=3 SV=1	190100000	245000000	183280000	360910000	172910000	316910000	130700000	274480000	0	385660000	240270000	401640000	305620000	378700000	199970000	417440000	292760000	315180000	376180000	1010000000
Q9L173;O86541;O86718	tr|Q9L173|Q9L173_STRCO Uncharacterized protein OS=Streptomyces coelicolor (strain ATCC BAA-471 / A3(2) / M145) OX=100226 GN=SCO7404 PE=4 SV=1	244030000	0	0	428650000	240950000	310770000	299970000	486890000	205860000	387160000	368580000	257040000	481380000	169240000	321330000	207210000	306800000	0	411990000	295350000
Q9ZBK0	tr|Q9ZBK0|Q9ZBK0_STRCO Putative transcriptional regulator OS=Streptomyces coelicolor (strain ATCC BAA-471 / A3(2) / M145) OX=100226 GN=SCO6474 PE=4 SV=1	1405400000	507380000	2244100000	351960000	1555400000	637190000	2994700000	549610000	1654800000	388580000	5706400000	0	1001400000	0	9561000000	73544000	1072900000	0	349370000	99874000
Q9K4H5	tr|Q9K4H5|Q9K4H5_STRCO N-acetylmuramoyl-L-alanine amidase domain-containing protein OS=Streptomyces coelicolor (strain ATCC BAA-471 / A3(2) / M145) OX=100226 GN=SCO7250 PE=4 SV=1	0	448900000	0	373690000	0	470870000	0	307050000	0	388990000	0	676830000	0	798560000	0	791920000	0	965990000	0	263750000
Q9L0Y6	sp|Q9L0Y6|FMT_STRCO Methionyl-tRNA formyltransferase OS=Streptomyces coelicolor (strain ATCC BAA-471 / A3(2) / M145) OX=100226 GN=fmt PE=3 SV=1	0	515360000	0	541510000	0	408500000	0	571740000	0	389970000	554260000	990120000	543840000	1145000000	508000000	1009500000	470730000	1279000000	604250000	1026200000
Q9RKK6	sp|Q9RKK6|PURQ_STRCO Phosphoribosylformylglycinamidine synthase subunit PurQ OS=Streptomyces coelicolor (strain ATCC BAA-471 / A3(2) / M145) OX=100226 GN=purQ PE=3 SV=1	546580000	362180000	593250000	472230000	599740000	401370000	699210000	566940000	706970000	390270000	505960000	270320000	590700000	0	518890000	314240000	549060000	285260000	683910000	531510000
Q9FBI7	tr|Q9FBI7|Q9FBI7_STRCO Putative hydrolase OS=Streptomyces coelicolor (strain ATCC BAA-471 / A3(2) / M145) OX=100226 GN=SCO5172 PE=4 SV=1	483050000	559800000	497390000	337840000	473170000	476420000	579880000	582120000	232220000	390690000	0	0	0	0	310400000	92657000	0	0	0	0
O86721	tr|O86721|O86721_STRCO Uncharacterized protein OS=Streptomyces coelicolor (strain ATCC BAA-471 / A3(2) / M145) OX=100226 GN=SCO6539 PE=4 SV=1	340070000	298020000	340090000	328950000	271960000	339580000	486240000	317160000	429330000	391470000	217920000	207140000	258700000	288710000	208090000	207920000	0	266860000	184380000	0
O86770	sp|O86770|RRF_STRCO Ribosome-recycling factor OS=Streptomyces coelicolor (strain ATCC BAA-471 / A3(2) / M145) OX=100226 GN=frr PE=3 SV=1	105460000	431740000	346660000	479500000	273620000	342530000	0	459720000	0	391600000	685850000	860020000	641450000	810580000	428830000	811990000	645510000	522730000	786630000	1443900000
Q9L0J0	tr|Q9L0J0|Q9L0J0_STRCO Uncharacterized protein OS=Streptomyces coelicolor (strain ATCC BAA-471 / A3(2) / M145) OX=100226 GN=SCO4675 PE=4 SV=1	380480000	431330000	446060000	421900000	371380000	343380000	83396000	420500000	0	391790000	733040000	717010000	833760000	729110000	709820000	863840000	842020000	736690000	1062100000	1308400000
Q9KY23	tr|Q9KY23|Q9KY23_STRCO Uncharacterized protein OS=Streptomyces coelicolor (strain ATCC BAA-471 / A3(2) / M145) OX=100226 GN=SCO2367 PE=4 SV=1	375160000	461730000	417770000	587570000	361810000	382070000	304050000	522460000	245560000	392420000	750260000	960060000	648400000	857410000	659270000	876380000	664060000	501360000	794340000	1288300000
Q7AKM3	tr|Q7AKM3|Q7AKM3_STRCO Two component system response regulator OS=Streptomyces coelicolor (strain ATCC BAA-471 / A3(2) / M145) OX=100226 GN=SCO3226 PE=4 SV=1	210820000	334700000	310360000	323990000	332580000	389980000	441920000	551380000	354850000	394640000	242600000	0	0	0	187690000	0	249900000	0	254770000	0
Q9KY28	tr|Q9KY28|Q9KY28_STRCO Uncharacterized protein OS=Streptomyces coelicolor (strain ATCC BAA-471 / A3(2) / M145) OX=100226 GN=SCO2362 PE=4 SV=1	577700000	532200000	575790000	355910000	608410000	592680000	612760000	546510000	473690000	394870000	0	0	0	0	113240000	0	0	0	0	0
Q9KZG4;Q9KZF9	tr|Q9KZG4|Q9KZG4_STRCO Putative oxidoreductase OS=Streptomyces coelicolor (strain ATCC BAA-471 / A3(2) / M145) OX=100226 GN=SCO6988 PE=4 SV=1	172210000	229240000	180850000	294370000	164450000	303710000	169540000	339810000	0	395360000	0	0	0	0	0	0	0	0	141270000	0
Q9KXQ9	sp|Q9KXQ9|EFP_STRCO Elongation factor P OS=Streptomyces coelicolor (strain ATCC BAA-471 / A3(2) / M145) OX=100226 GN=efp PE=3 SV=1	0	464640000	371860000	512130000	328250000	284430000	351650000	350540000	0	396650000	0	226640000	529870000	0	381230000	293840000	389600000	0	515420000	299750000
Q8CJZ8	tr|Q8CJZ8|Q8CJZ8_STRCO Tetracenomycin C efflux protein OS=Streptomyces coelicolor (strain ATCC BAA-471 / A3(2) / M145) OX=100226 GN=SCO2373 PE=4 SV=1	140100000	316630000	175270000	344950000	0	304840000	0	420430000	0	400830000	0	175360000	0	223810000	191640000	260450000	0	136210000	123570000	297900000
Q9Z4X5	tr|Q9Z4X5|Q9Z4X5_STRCO CDA peptide synthetase II OS=Streptomyces coelicolor (strain ATCC BAA-471 / A3(2) / M145) OX=100226 GN=SCO3231 PE=4 SV=1	0	441120000	0	478800000	0	394030000	0	595920000	0	400910000	0	0	0	0	0	0	0	0	0	0
O88015	sp|O88015|G6PI1_STRCO Glucose-6-phosphate isomerase 1 OS=Streptomyces coelicolor (strain ATCC BAA-471 / A3(2) / M145) OX=100226 GN=pgi1 PE=3 SV=1	176460000	435780000	143260000	512980000	154930000	357520000	124350000	504780000	0	401570000	280390000	525740000	247770000	519960000	294790000	684820000	369860000	600580000	370340000	1642800000
Q9K4D0	tr|Q9K4D0|Q9K4D0_STRCO Corrinoid adenosyltransferase OS=Streptomyces coelicolor (strain ATCC BAA-471 / A3(2) / M145) OX=100226 GN=SCO5381 PE=3 SV=1	233030000	461730000	303890000	435570000	256740000	381800000	279440000	469700000	230700000	402390000	296110000	293090000	243740000	387970000	250610000	338970000	319290000	307330000	345800000	495570000
P16250	sp|P16250|HIS4_STRCO Phosphoribosyl isomerase A OS=Streptomyces coelicolor (strain ATCC BAA-471 / A3(2) / M145) OX=100226 GN=priA PE=1 SV=1	231590000	542560000	333230000	637800000	266440000	356610000	227980000	490750000	0	402480000	353580000	436980000	502020000	537440000	454780000	521820000	532760000	368470000	746230000	759030000
Q9X7W5	tr|Q9X7W5|Q9X7W5_STRCO Putative DNA-binding protein OS=Streptomyces coelicolor (strain ATCC BAA-471 / A3(2) / M145) OX=100226 GN=SCO6770 PE=4 SV=1	703760000	869700000	582840000	591780000	1774500000	5312300000	594150000	521080000	339470000	404320000	572570000	1454800000	848470000	2674700000	9341100000	14239000000	737620000	1508700000	0	250620000
Q9KZV0	sp|Q9KZV0|MSHD_STRCO Mycothiol acetyltransferase OS=Streptomyces coelicolor (strain ATCC BAA-471 / A3(2) / M145) OX=100226 GN=mshD PE=2 SV=1	232880000	448180000	283100000	490450000	264730000	309090000	132740000	432120000	0	404960000	346380000	433210000	373260000	488180000	412670000	533950000	413900000	461350000	496750000	876210000
Q9RDL5	sp|Q9RDL5|SYL_STRCO Leucine--tRNA ligase OS=Streptomyces coelicolor (strain ATCC BAA-471 / A3(2) / M145) OX=100226 GN=leuS PE=3 SV=1	562440000	608230000	589590000	726790000	537790000	351810000	139460000	460210000	0	408540000	528120000	655060000	270330000	279380000	533760000	579980000	515810000	464720000	970690000	1139100000
Q9KXK6	tr|Q9KXK6|Q9KXK6_STRCO Putative integral membrane protein OS=Streptomyces coelicolor (strain ATCC BAA-471 / A3(2) / M145) OX=100226 GN=SCO2314 PE=4 SV=1	0	308990000	197050000	258340000	0	238150000	160970000	347250000	0	408650000	0	0	0	0	0	192840000	0	0	262530000	370380000
Q9X7T1	tr|Q9X7T1|Q9X7T1_STRCO Uncharacterized protein OS=Streptomyces coelicolor (strain ATCC BAA-471 / A3(2) / M145) OX=100226 GN=SCO7269 PE=4 SV=1	386590000	664520000	496470000	879700000	373040000	542310000	224260000	708550000	188930000	410300000	443090000	829820000	619010000	826480000	481360000	795950000	545390000	660200000	513450000	1177000000
Q9KZY7	tr|Q9KZY7|Q9KZY7_STRCO Serine-type D-Ala-D-Ala carboxypeptidase OS=Streptomyces coelicolor (strain ATCC BAA-471 / A3(2) / M145) OX=100226 GN=SCO4439 PE=3 SV=1	205270000	334290000	177170000	410910000	218920000	318460000	284260000	477630000	192260000	410710000	0	148140000	240490000	0	225240000	0	0	0	350080000	399540000
Q9AK27	tr|Q9AK27|Q9AK27_STRCO Uncharacterized protein OS=Streptomyces coelicolor (strain ATCC BAA-471 / A3(2) / M145) OX=100226 GN=SCO4899 PE=4 SV=1	317530000	421870000	139610000	431140000	249050000	496960000	273370000	568700000	160470000	412260000	0	93390000	199260000	0	183910000	0	0	0	300500000	190520000
Q9KXS1	sp|Q9KXS1|RPOZ_STRCO DNA-directed RNA polymerase subunit omega OS=Streptomyces coelicolor (strain ATCC BAA-471 / A3(2) / M145) OX=100226 GN=rpoZ PE=1 SV=1	266370000	209660000	272360000	207160000	359730000	396980000	0	120970000	1136600000	414270000	571480000	396570000	319550000	0	345820000	0	369200000	191860000	471500000	207870000
Q9X7S9	tr|Q9X7S9|Q9X7S9_STRCO Putative ion channel subunit OS=Streptomyces coelicolor (strain ATCC BAA-471 / A3(2) / M145) OX=100226 GN=SCO7271 PE=4 SV=1	159230000	494540000	288980000	623550000	275000000	441290000	194900000	492350000	89612000	416810000	350240000	501880000	302040000	422660000	327840000	460790000	292850000	306220000	493370000	939120000
Q8CJY1	tr|Q8CJY1|Q8CJY1_STRCO Putative oxidoreductase OS=Streptomyces coelicolor (strain ATCC BAA-471 / A3(2) / M145) OX=100226 GN=SCO2942 PE=4 SV=1	447340000	429350000	515460000	411060000	409400000	474500000	633100000	542090000	357400000	417140000	0	0	0	0	0	0	0	0	0	0
P16249	sp|P16249|HIS5_STRCO Imidazole glycerol phosphate synthase subunit HisH OS=Streptomyces coelicolor (strain ATCC BAA-471 / A3(2) / M145) OX=100226 GN=hisH PE=3 SV=1	0	374160000	265140000	546950000	220780000	477340000	267060000	710560000	318660000	418550000	0	0	0	0	0	0	0	0	271560000	0
Q9XAM3	tr|Q9XAM3|Q9XAM3_STRCO DNA ligase (ATP) OS=Streptomyces coelicolor (strain ATCC BAA-471 / A3(2) / M145) OX=100226 GN=SCO6707 PE=4 SV=1	0	404650000	0	235890000	0	456630000	0	298140000	0	419300000	0	551410000	0	620710000	0	219260000	0	652180000	0	0
Q9WX18	tr|Q9WX18|Q9WX18_STRCO Putative dehydrogenase OS=Streptomyces coelicolor (strain ATCC BAA-471 / A3(2) / M145) OX=100226 GN=SCO3316 PE=4 SV=1	258950000	337220000	356490000	344950000	271420000	359710000	313900000	446840000	458240000	420340000	123380000	0	0	0	0	0	254020000	0	136710000	0
Q9L124	tr|Q9L124|Q9L124_STRCO Probable aldehyde dehydrogenase OS=Streptomyces coelicolor (strain ATCC BAA-471 / A3(2) / M145) OX=100226 GN=SCO7436 PE=3 SV=1	414660000	386260000	453650000	399320000	408360000	393470000	559060000	569170000	577530000	422440000	0	0	0	0	0	0	0	0	0	0
Q9F3H2	tr|Q9F3H2|Q9F3H2_STRCO Putative membrane protein OS=Streptomyces coelicolor (strain ATCC BAA-471 / A3(2) / M145) OX=100226 GN=SCO2809 PE=4 SV=1	1244500000	1965700000	0	0	420930000	1000600000	0	132440000	0	422720000	220020000	366680000	122070000	589630000	0	0	0	461580000	0	0
Q93JK5	tr|Q93JK5|Q93JK5_STRCO Putative IclR-family transcriptional regulatory protein OS=Streptomyces coelicolor (strain ATCC BAA-471 / A3(2) / M145) OX=100226 GN=SCO4989 PE=4 SV=1	524670000	396860000	349200000	371580000	350030000	431920000	486230000	353490000	423540000	423370000	331840000	608580000	409580000	582080000	371850000	470620000	371540000	768180000	412780000	282040000
O69861	sp|O69861|DCUP_STRCO Uroporphyrinogen decarboxylase OS=Streptomyces coelicolor (strain ATCC BAA-471 / A3(2) / M145) OX=100226 GN=hemE PE=3 SV=1	381670000	440320000	441440000	580990000	404840000	310290000	352260000	470310000	390210000	423970000	369750000	247720000	394630000	0	378760000	229540000	237000000	0	498350000	570730000
Q9K3T8	sp|Q9K3T8|PTH_STRCO Peptidyl-tRNA hydrolase OS=Streptomyces coelicolor (strain ATCC BAA-471 / A3(2) / M145) OX=100226 GN=pth PE=3 SV=1	256380000	734950000	281310000	889610000	258300000	776290000	111490000	658140000	0	424120000	0	84223000	0	90905000	0	83733000	0	45076000	60183000	95687000
Q9ZBJ8	tr|Q9ZBJ8|Q9ZBJ8_STRCO Uncharacterized protein OS=Streptomyces coelicolor (strain ATCC BAA-471 / A3(2) / M145) OX=100226 GN=SCO6476 PE=4 SV=1	318520000	415710000	385930000	414300000	279920000	425350000	394680000	462930000	263830000	427720000	242360000	174270000	302930000	0	345710000	125800000	305260000	0	538490000	232520000
Q9KZJ3	tr|Q9KZJ3|Q9KZJ3_STRCO Putative helicase OS=Streptomyces coelicolor (strain ATCC BAA-471 / A3(2) / M145) OX=100226 GN=SCO1152 PE=4 SV=1	154050000	454940000	245870000	389840000	257960000	468240000	377330000	456590000	0	428660000	0	0	0	0	0	0	0	0	0	0
Q93JE5	tr|Q93JE5|Q93JE5_STRCO Putative regulator OS=Streptomyces coelicolor (strain ATCC BAA-471 / A3(2) / M145) OX=100226 GN=SCO5982 PE=4 SV=1	1740100000	865620000	1478500000	844050000	415870000	448060000	932590000	425890000	1095000000	431990000	884040000	1158800000	647070000	805090000	928040000	1078000000	312240000	644830000	176130000	316370000
P60515	sp|P60515|IF1_STRCO Translation initiation factor IF-1 OS=Streptomyces coelicolor (strain ATCC BAA-471 / A3(2) / M145) OX=100226 GN=infA PE=3 SV=1	0	301150000	623070000	277800000	425250000	370910000	444970000	268080000	0	432170000	467230000	537190000	548050000	573210000	660820000	398940000	488800000	600520000	652730000	667320000
Q9RCY0	tr|Q9RCY0|Q9RCY0_STRCO Putative lipoprotein OS=Streptomyces coelicolor (strain ATCC BAA-471 / A3(2) / M145) OX=100226 GN=SCO0930 PE=4 SV=1	401250000	264830000	421140000	321880000	334340000	247370000	399030000	312400000	340020000	436500000	0	0	0	0	0	0	0	0	0	0
Q9RJL4	tr|Q9RJL4|Q9RJL4_STRCO Putative TetR family transcriptional regulator OS=Streptomyces coelicolor (strain ATCC BAA-471 / A3(2) / M145) OX=100226 GN=SCO0521 PE=4 SV=1	0	0	631730000	397480000	3225500000	3043000000	15297000000	7121000000	1038300000	436550000	0	0	0	0	1179500000	1094200000	0	0	384060000	388590000
Q9F3B3	tr|Q9F3B3|Q9F3B3_STRCO Putative transcriptional regulator OS=Streptomyces coelicolor (strain ATCC BAA-471 / A3(2) / M145) OX=100226 GN=SCO7562 PE=4 SV=1	0	0	0	0	0	0	413630000	650090000	506300000	440150000	0	144500000	146650000	274710000	449570000	1163500000	197540000	615160000	117960000	441890000
Q9L0Q1	sp|Q9L0Q1|MSIK_STRCO Diacetylchitobiose uptake system ATP-binding protein MsiK OS=Streptomyces coelicolor (strain ATCC BAA-471 / A3(2) / M145) OX=100226 GN=msiK PE=1 SV=1	425740000	399760000	414250000	427610000	457820000	437300000	424410000	611630000	377320000	441270000	215120000	0	273590000	0	367180000	0	270150000	0	285720000	0
O87854;REV__O86799	tr|O87854|O87854_STRCO Putative transcriptional regulator OS=Streptomyces coelicolor (strain ATCC BAA-471 / A3(2) / M145) OX=100226 GN=SCO6599 PE=1 SV=1	212480000	721360000	0	131060000	138130000	214310000	97467000	488960000	96243000	443790000	0	284670000	0	301880000	0	90623000	0	359480000	0	157360000
Q9L2F9	tr|Q9L2F9|Q9L2F9_STRCO Uncharacterized protein OS=Streptomyces coelicolor (strain ATCC BAA-471 / A3(2) / M145) OX=100226 GN=SCO2524 PE=4 SV=1	0	428550000	91644000	541740000	0	375330000	0	511290000	0	443940000	0	428590000	0	453470000	0	526290000	0	336780000	321540000	1144900000
Q9F3N3	tr|Q9F3N3|Q9F3N3_STRCO Putative oxidoreductase OS=Streptomyces coelicolor (strain ATCC BAA-471 / A3(2) / M145) OX=100226 GN=SCO7654 PE=4 SV=1	268430000	381260000	280570000	520040000	291000000	500450000	0	611910000	0	444000000	365600000	369850000	364550000	444780000	376890000	484980000	428710000	385370000	577450000	695490000
O86567	sp|O86567|GCST_STRCO Aminomethyltransferase OS=Streptomyces coelicolor (strain ATCC BAA-471 / A3(2) / M145) OX=100226 GN=gcvT PE=3 SV=1	0	538050000	601290000	714670000	463690000	445120000	190000000	655260000	0	445730000	616370000	806920000	672120000	694700000	559470000	905580000	600750000	730370000	864540000	1382600000
Q9L232	tr|Q9L232|Q9L232_STRCO 2-amino-3-ketobutyrate coenzyme A ligase OS=Streptomyces coelicolor (strain ATCC BAA-471 / A3(2) / M145) OX=100226 GN=kbl PE=3 SV=1	354330000	545510000	463360000	459290000	423990000	405200000	366450000	571480000	235670000	445780000	0	210510000	0	86826000	151970000	98238000	123750000	0	336460000	396120000
Q9KZS2	tr|Q9KZS2|Q9KZS2_STRCO Putative membrane protein OS=Streptomyces coelicolor (strain ATCC BAA-471 / A3(2) / M145) OX=100226 GN=SCO2879 PE=4 SV=1	477380000	737220000	536170000	591120000	348350000	691210000	666110000	722620000	175820000	448120000	0	0	0	0	0	0	0	0	0	0
O50504	tr|O50504|O50504_STRCO Probable ABC-transport system ATP binding protein OS=Streptomyces coelicolor (strain ATCC BAA-471 / A3(2) / M145) OX=100226 GN=SCO6010 PE=4 SV=1	251950000	314710000	289970000	349220000	253480000	359710000	333920000	500250000	228840000	448870000	0	0	191950000	0	226420000	0	0	0	312520000	189470000
Q9RDB4	tr|Q9RDB4|Q9RDB4_STRCO Putative secreted protein OS=Streptomyces coelicolor (strain ATCC BAA-471 / A3(2) / M145) OX=100226 GN=SCO2837 PE=4 SV=1	0	419930000	0	320350000	206730000	307890000	0	397390000	0	450560000	0	149730000	0	242970000	0	395120000	0	204170000	477250000	940580000
Q9RKY7	tr|Q9RKY7|Q9RKY7_STRCO Acyl-CoA dehydrogenase OS=Streptomyces coelicolor (strain ATCC BAA-471 / A3(2) / M145) OX=100226 GN=SCO1428 PE=3 SV=1	415080000	402240000	504380000	393320000	440310000	404270000	459810000	660570000	393940000	450950000	243700000	0	282220000	0	365010000	252870000	348960000	0	391900000	390450000
Q9AK34	tr|Q9AK34|Q9AK34_STRCO Putative regulatory protein OS=Streptomyces coelicolor (strain ATCC BAA-471 / A3(2) / M145) OX=100226 GN=SCO4892 PE=4 SV=1	138410000	549060000	284040000	406630000	0	510460000	446630000	598940000	0	452580000	0	0	0	0	0	0	0	0	0	0
Q9K3H9	tr|Q9K3H9|Q9K3H9_STRCO Putative transcriptional regulatory protein OS=Streptomyces coelicolor (strain ATCC BAA-471 / A3(2) / M145) OX=100226 GN=SCO1261 PE=3 SV=1	214850000	494900000	306930000	398330000	259490000	441780000	356260000	622250000	225190000	453060000	0	0	122840000	0	141260000	0	0	0	0	0
Q9F303	tr|Q9F303|Q9F303_STRCO DAO domain-containing protein OS=Streptomyces coelicolor (strain ATCC BAA-471 / A3(2) / M145) OX=100226 GN=SCO4113 PE=4 SV=1	313370000	364590000	323750000	308460000	247710000	475530000	416600000	505930000	337850000	454690000	0	132490000	0	0	0	0	0	0	342420000	253830000
Q93JA0	tr|Q93JA0|Q93JA0_STRCO Putative transcriptional regulator OS=Streptomyces coelicolor (strain ATCC BAA-471 / A3(2) / M145) OX=100226 GN=SCO7497 PE=4 SV=1	0	0	0	0	0	0	0	0	589470000	456920000	0	0	0	0	0	0	0	0	0	0
O08333	sp|O08333|PFP_STRCO Pyrophosphate--fructose 6-phosphate 1-phosphotransferase OS=Streptomyces coelicolor (strain ATCC BAA-471 / A3(2) / M145) OX=100226 GN=pfkA1 PE=3 SV=1	287110000	713870000	341060000	537750000	254290000	673200000	401720000	548090000	180700000	457170000	0	0	0	0	0	0	0	0	0	0
Q9FBR2	tr|Q9FBR2|Q9FBR2_STRCO Putative two-component system response regulator OS=Streptomyces coelicolor (strain ATCC BAA-471 / A3(2) / M145) OX=100226 GN=SCO5283 PE=4 SV=1	1202900000	1135900000	864560000	774830000	882980000	719730000	603770000	730010000	354400000	457200000	687060000	835730000	1369300000	1450800000	645640000	621440000	438120000	572240000	334620000	330700000
Q9XA55	tr|Q9XA55|Q9XA55_STRCO Putative quinone oxidoreductase OS=Streptomyces coelicolor (strain ATCC BAA-471 / A3(2) / M145) OX=100226 GN=SCO3823 PE=4 SV=1	216800000	548270000	295000000	656040000	245380000	322820000	179240000	476690000	114550000	458170000	161920000	224010000	204770000	229640000	143850000	258240000	243520000	197690000	463340000	709280000
P41102	sp|P41102|RL7_STRCO 50S ribosomal protein L7/L12 OS=Streptomyces coelicolor (strain ATCC BAA-471 / A3(2) / M145) OX=100226 GN=rplL PE=3 SV=2	805600000	442570000	884500000	575520000	879420000	297670000	547350000	460400000	394120000	458720000	1585600000	825640000	1502600000	901220000	1210700000	695630000	1196700000	564920000	1649500000	1050800000
Q9L1L7	tr|Q9L1L7|Q9L1L7_STRCO Uncharacterized protein OS=Streptomyces coelicolor (strain ATCC BAA-471 / A3(2) / M145) OX=100226 GN=SCO5427 PE=4 SV=1	342920000	491260000	351280000	534550000	400960000	556350000	447400000	512850000	442320000	459420000	205470000	0	244920000	0	284800000	0	270700000	0	370740000	0
Q9RKL4	sp|Q9RKL4|PUR2_STRCO Phosphoribosylamine--glycine ligase OS=Streptomyces coelicolor (strain ATCC BAA-471 / A3(2) / M145) OX=100226 GN=purD PE=3 SV=1	393710000	394760000	388210000	634340000	439520000	353630000	368820000	529240000	184490000	459500000	322650000	348320000	457630000	270230000	289210000	363770000	518430000	285130000	550240000	819150000
Q8CJT5	sp|Q8CJT5|MQNE_STRCO Aminodeoxyfutalosine synthase OS=Streptomyces coelicolor (strain ATCC BAA-471 / A3(2) / M145) OX=100226 GN=mqnE PE=3 SV=1	398870000	505810000	619770000	497960000	467200000	501650000	590840000	579080000	323670000	459800000	176000000	0	288040000	0	341170000	0	188870000	0	258890000	111100000
Q9KYU9	tr|Q9KYU9|Q9KYU9_STRCO Putative fructose-specific permease OS=Streptomyces coelicolor (strain ATCC BAA-471 / A3(2) / M145) OX=100226 GN=SCO3196 PE=4 SV=1	397390000	350430000	350120000	420790000	328270000	328120000	339740000	412310000	286680000	460200000	0	0	0	0	255810000	0	0	0	266860000	173920000
Q9XAQ9	sp|Q9XAQ9|NUOF_STRCO NADH-quinone oxidoreductase subunit F OS=Streptomyces coelicolor (strain ATCC BAA-471 / A3(2) / M145) OX=100226 GN=nuoF PE=3 SV=1	0	402070000	0	315810000	0	314920000	107860000	324260000	0	462810000	0	212580000	0	179470000	0	269790000	0	163480000	227690000	559160000
Q9RJ64	tr|Q9RJ64|Q9RJ64_STRCO Uncharacterized protein OS=Streptomyces coelicolor (strain ATCC BAA-471 / A3(2) / M145) OX=100226 GN=SCO1637 PE=4 SV=1	429180000	505830000	354890000	375810000	324200000	428190000	296350000	327440000	280360000	465470000	475890000	2123100000	347530000	1300000000	382760000	1437400000	696810000	1445000000	408030000	552350000
O54190	sp|O54190|CBIM_STRCO Cobalt transport protein CbiM OS=Streptomyces coelicolor (strain ATCC BAA-471 / A3(2) / M145) OX=100226 GN=cbiM PE=3 SV=2	0	0	0	0	0	0	0	0	0	465550000	0	0	0	0	0	0	0	0	0	0
Q9L0D8	tr|Q9L0D8|Q9L0D8_STRCO 50S ribosomal protein L23 OS=Streptomyces coelicolor (strain ATCC BAA-471 / A3(2) / M145) OX=100226 GN=rplW PE=3 SV=1	767890000	338020000	1041800000	320800000	613990000	298040000	658580000	298370000	721030000	466160000	588170000	549690000	569980000	553150000	541890000	611300000	661960000	547700000	1135900000	773900000
Q9X8K0	tr|Q9X8K0|Q9X8K0_STRCO HTH cro/C1-type domain-containing protein OS=Streptomyces coelicolor (strain ATCC BAA-471 / A3(2) / M145) OX=100226 GN=SCO3421 PE=4 SV=1	430100000	545170000	496370000	584490000	529180000	579740000	715050000	632710000	483890000	466670000	249870000	145970000	405530000	213610000	427520000	210540000	360040000	219560000	360990000	235340000
Q9ADA7	sp|Q9ADA7|GLPK2_STRCO Glycerol kinase 2 OS=Streptomyces coelicolor (strain ATCC BAA-471 / A3(2) / M145) OX=100226 GN=glpK2 PE=3 SV=1	266320000	494730000	197690000	634700000	274000000	393640000	0	411070000	0	470240000	397800000	377590000	257580000	457850000	390270000	612000000	363560000	396460000	648940000	1284700000
Q9L1I0	sp|Q9L1I0|RL21_STRCO 50S ribosomal protein L21 OS=Streptomyces coelicolor (strain ATCC BAA-471 / A3(2) / M145) OX=100226 GN=rplU PE=3 SV=1	472410000	256030000	867400000	0	0	268480000	827620000	279590000	0	474950000	466800000	353610000	456550000	343330000	418080000	396910000	505410000	500030000	984140000	706070000
Q9RJ65	tr|Q9RJ65|Q9RJ65_STRCO Uncharacterized protein OS=Streptomyces coelicolor (strain ATCC BAA-471 / A3(2) / M145) OX=100226 GN=SCO1636 PE=4 SV=1	458650000	637790000	460230000	482780000	275150000	478640000	0	556120000	0	475200000	627000000	1829200000	578450000	1353100000	514570000	1064300000	789560000	1140300000	593950000	359370000
Q9L1G4	tr|Q9L1G4|Q9L1G4_STRCO Folylpolyglutamate synthase OS=Streptomyces coelicolor (strain ATCC BAA-471 / A3(2) / M145) OX=100226 GN=SCO2614 PE=3 SV=1	252080000	352110000	146180000	333770000	0	419630000	159200000	481170000	0	477320000	260430000	367510000	261750000	338880000	247260000	244520000	313640000	347270000	332930000	271350000
Q9L1B0	tr|Q9L1B0|Q9L1B0_STRCO Uncharacterized protein OS=Streptomyces coelicolor (strain ATCC BAA-471 / A3(2) / M145) OX=100226 GN=SCO1571 PE=4 SV=1	0	603270000	0	582770000	0	530540000	306970000	646190000	0	481620000	0	0	0	0	0	0	0	0	258730000	0
lpmU	lpmU	266090000	661760000	318620000	659330000	290890000	403570000	398830000	518430000	0	481700000	0	0	0	0	0	0	0	0	0	0
P0A4E1	sp|P0A4E1|GLK_STRCO Glucokinase OS=Streptomyces coelicolor (strain ATCC BAA-471 / A3(2) / M145) OX=100226 GN=glkA PE=3 SV=1	319270000	532640000	380650000	514830000	380700000	502530000	333250000	517720000	0	482050000	335260000	387950000	357950000	393160000	421700000	414820000	412350000	326100000	604260000	634210000
Q9X8V3	tr|Q9X8V3|Q9X8V3_STRCO Uncharacterized protein OS=Streptomyces coelicolor (strain ATCC BAA-471 / A3(2) / M145) OX=100226 GN=SCO3917 PE=4 SV=1	101650000	651260000	265130000	433710000	167850000	641020000	99697000	714400000	100900000	483400000	0	0	0	0	0	150240000	0	0	0	178750000
Q9L2G3	tr|Q9L2G3|Q9L2G3_STRCO Putative membrane protein OS=Streptomyces coelicolor (strain ATCC BAA-471 / A3(2) / M145) OX=100226 GN=SCO2520 PE=4 SV=1	0	393820000	0	404180000	0	453180000	0	590510000	0	486030000	0	0	0	0	0	0	0	0	0	401680000
Q9XAS2	tr|Q9XAS2|Q9XAS2_STRCO Fumarylacetoacetase OS=Streptomyces coelicolor (strain ATCC BAA-471 / A3(2) / M145) OX=100226 GN=SCO4580 PE=4 SV=1	293460000	575340000	185020000	793900000	0	312820000	178840000	555760000	0	490420000	338650000	665680000	377090000	719680000	358880000	967110000	484000000	654200000	749130000	1353400000
Q9RD26	tr|Q9RD26|Q9RD26_STRCO Probable oxidoreductase OS=Streptomyces coelicolor (strain ATCC BAA-471 / A3(2) / M145) OX=100226 GN=SCO0884 PE=3 SV=1	399960000	618030000	308600000	844410000	367510000	443740000	269610000	612070000	0	496400000	563720000	589750000	344780000	601090000	415160000	741010000	575290000	553990000	732730000	1254300000
Q9RJI8	tr|Q9RJI8|Q9RJI8_STRCO Putative epimerase OS=Streptomyces coelicolor (strain ATCC BAA-471 / A3(2) / M145) OX=100226 GN=SCO0400 PE=3 SV=1	293740000	477590000	330930000	567810000	285950000	468220000	244570000	532630000	193370000	498030000	346190000	294600000	418430000	302020000	347800000	380660000	413290000	330820000	544390000	609250000
Q9X7R4	tr|Q9X7R4|Q9X7R4_STRCO Putative oxidoreducatse OS=Streptomyces coelicolor (strain ATCC BAA-471 / A3(2) / M145) OX=100226 GN=SCO7286 PE=4 SV=1	385860000	587860000	483230000	634470000	408800000	492960000	410440000	601810000	259280000	498250000	484660000	489770000	541310000	375820000	474430000	442860000	606390000	377950000	895190000	582540000
Q9RJL5	tr|Q9RJL5|Q9RJL5_STRCO Putative tetR family transcriptional regulator OS=Streptomyces coelicolor (strain ATCC BAA-471 / A3(2) / M145) OX=100226 GN=SCO0520 PE=1 SV=1	160570000	163050000	4762900000	7148200000	0	157520000	422840000	229100000	954360000	499720000	0	198400000	525370000	1082000000	98560000	298040000	265160000	553640000	300840000	299840000
Q9L1L8	sp|Q9L1L8|PFKA2_STRCO ATP-dependent 6-phosphofructokinase 2 OS=Streptomyces coelicolor (strain ATCC BAA-471 / A3(2) / M145) OX=100226 GN=pfkA2 PE=1 SV=1	547400000	599450000	539240000	631320000	572840000	508400000	675770000	560510000	508970000	499750000	370490000	393100000	504330000	407890000	542230000	464250000	458240000	352600000	499400000	721860000
O69856	tr|O69856|O69856_STRCO 3-hydroxyacyl-CoA dehydrogenase OS=Streptomyces coelicolor (strain ATCC BAA-471 / A3(2) / M145) OX=100226 GN=SCO6026 PE=4 SV=1	0	678070000	318340000	653990000	0	525280000	0	447920000	0	503660000	0	475030000	0	560930000	286320000	589680000	0	478490000	506540000	1214400000
Q9RD72	tr|Q9RD72|Q9RD72_STRCO Putative prolyl aminopeptidase OS=Streptomyces coelicolor (strain ATCC BAA-471 / A3(2) / M145) OX=100226 GN=SCO0805 PE=3 SV=1	471980000	609070000	554480000	914870000	379870000	464090000	0	596730000	0	503730000	0	196250000	0	326800000	400580000	480490000	0	331620000	700340000	986530000
Q9L1H8	tr|Q9L1H8|Q9L1H8_STRCO Uncharacterized protein OS=Streptomyces coelicolor (strain ATCC BAA-471 / A3(2) / M145) OX=100226 GN=SCO2599 PE=4 SV=1	588760000	271240000	841710000	247520000	785150000	470910000	984770000	307330000	569520000	507220000	3198400000	3117800000	1795800000	4180400000	2239200000	5957000000	1525900000	5180300000	844790000	1058200000
Q9F2W5	tr|Q9F2W5|Q9F2W5_STRCO Putative two-component system response regulator OS=Streptomyces coelicolor (strain ATCC BAA-471 / A3(2) / M145) OX=100226 GN=SCO4596 PE=4 SV=1	192000000	548670000	297350000	545990000	144990000	305140000	266960000	545940000	0	508210000	145360000	131580000	127160000	105070000	193020000	249070000	158240000	125430000	221990000	831560000
Q9KXR3	sp|Q9KXR3|PYRC_STRCO Dihydroorotase OS=Streptomyces coelicolor (strain ATCC BAA-471 / A3(2) / M145) OX=100226 GN=pyrC PE=3 SV=1	0	544580000	0	743880000	111290000	399210000	0	467540000	67408000	510320000	0	181940000	0	192160000	0	355160000	0	0	411970000	606390000
Q9AK42	tr|Q9AK42|Q9AK42_STRCO Putative lipoprotein OS=Streptomyces coelicolor (strain ATCC BAA-471 / A3(2) / M145) OX=100226 GN=SCO4884 PE=3 SV=1	404790000	343060000	431920000	413080000	343180000	338490000	466230000	614930000	285820000	514710000	193810000	188420000	295460000	181440000	386640000	284590000	230540000	0	427810000	682580000
Q9L0H2	sp|Q9L0H2|GUAA_STRCO GMP synthase [glutamine-hydrolyzing] OS=Streptomyces coelicolor (strain ATCC BAA-471 / A3(2) / M145) OX=100226 GN=guaA PE=3 SV=1	471350000	524900000	498380000	764840000	463860000	464710000	172960000	693040000	0	515870000	458080000	531960000	370820000	591590000	354850000	682290000	467470000	526590000	682460000	1158700000
Q9X813;Q9K451	sp|Q9X813|COX1A_STRCO Probable cytochrome c oxidase subunit 1-alpha OS=Streptomyces coelicolor (strain ATCC BAA-471 / A3(2) / M145) OX=100226 GN=ctaD1 PE=3 SV=1	298830000	464970000	382010000	455990000	375260000	506600000	369730000	562600000	255540000	516220000	0	0	0	288510000	0	504610000	0	316210000	406300000	458160000
O88056	tr|O88056|O88056_STRCO Putative two-component sensor OS=Streptomyces coelicolor (strain ATCC BAA-471 / A3(2) / M145) OX=100226 GN=SCO1596 PE=4 SV=1	212390000	388430000	153150000	342390000	152960000	430760000	300990000	745390000	252250000	516300000	0	0	0	0	0	0	0	0	0	0
Q9EWF9	tr|Q9EWF9|Q9EWF9_STRCO Cystathionine gamma-synthase OS=Streptomyces coelicolor (strain ATCC BAA-471 / A3(2) / M145) OX=100226 GN=SCO4958 PE=3 SV=1	581360000	532140000	645820000	506630000	778410000	442900000	522440000	432570000	368170000	517370000	450850000	472240000	612100000	492730000	568800000	534900000	574080000	370030000	736370000	892990000
Q9XAH8	tr|Q9XAH8|Q9XAH8_STRCO Uncharacterized protein OS=Streptomyces coelicolor (strain ATCC BAA-471 / A3(2) / M145) OX=100226 GN=SCO6686 PE=4 SV=1	199740000	313020000	138410000	409240000	306910000	487160000	309940000	645520000	400770000	517560000	0	0	0	0	214060000	0	0	0	111040000	0
Q93J82	tr|Q93J82|Q93J82_STRCO Putative TetR-family transcriptional regulator OS=Streptomyces coelicolor (strain ATCC BAA-471 / A3(2) / M145) OX=100226 GN=SCO2815 PE=4 SV=1	0	0	0	0	0	0	0	0	666910000	519380000	0	0	0	0	0	0	0	0	345580000	339370000
Q9KY61	tr|Q9KY61|Q9KY61_STRCO Uncharacterized protein OS=Streptomyces coelicolor (strain ATCC BAA-471 / A3(2) / M145) OX=100226 GN=SCO4803 PE=4 SV=1	375010000	515030000	428800000	414200000	379350000	460760000	526310000	709060000	224280000	523970000	0	0	180640000	0	351990000	0	0	0	157100000	0
Q9RD74	tr|Q9RD74|Q9RD74_STRCO Putative RNA polymerase sigma factor OS=Streptomyces coelicolor (strain ATCC BAA-471 / A3(2) / M145) OX=100226 GN=SCO0803 PE=4 SV=1	316400000	896130000	272820000	521450000	290630000	710610000	248170000	853790000	172260000	525780000	220020000	228010000	205380000	0	125690000	100520000	196890000	187160000	181780000	166060000
P36266	sp|P36266|NUSG_STRCO Transcription termination/antitermination protein NusG OS=Streptomyces coelicolor (strain ATCC BAA-471 / A3(2) / M145) OX=100226 GN=nusG PE=3 SV=3	653030000	569600000	711860000	782430000	639470000	505530000	459770000	689180000	282580000	526210000	1040500000	664310000	792140000	439580000	758780000	445850000	753550000	367770000	1134500000	580360000
Q9Z530	tr|Q9Z530|Q9Z530_STRCO Riboflavin biosynthesis protein OS=Streptomyces coelicolor (strain ATCC BAA-471 / A3(2) / M145) OX=100226 GN=SCO5711 PE=3 SV=1	282430000	467570000	314990000	521810000	301650000	457910000	270150000	617750000	171790000	526810000	341160000	260750000	323170000	280790000	361420000	286940000	279960000	255410000	512100000	569080000
Q9RD24	tr|Q9RD24|Q9RD24_STRCO Putative LacI-family transcriptional regulator OS=Streptomyces coelicolor (strain ATCC BAA-471 / A3(2) / M145) OX=100226 GN=SCO0886 PE=4 SV=1	3534200000	1739600000	618700000	404840000	680630000	717960000	375500000	191070000	1202700000	527740000	2925400000	2394200000	266280000	0	378330000	347580000	0	0	146120000	0
Q93RW9	tr|Q93RW9|Q93RW9_STRCO Putative bifunctional protein (CbiGH) OS=Streptomyces coelicolor (strain ATCC BAA-471 / A3(2) / M145) OX=100226 GN=SCO1857 PE=3 SV=1	438510000	457290000	391210000	482160000	433600000	467910000	505770000	636410000	393830000	528190000	291620000	0	545000000	0	473070000	0	607890000	0	607570000	0
Q9S2Q2	tr|Q9S2Q2|Q9S2Q2_STRCO Putative transcriptional regulator OS=Streptomyces coelicolor (strain ATCC BAA-471 / A3(2) / M145) OX=100226 GN=SCO2184 PE=4 SV=1	5721900000	716700000	1447400000	343020000	4157100000	1337700000	414970000	0	3785900000	536110000	6633200000	2088600000	4034600000	851840000	2165200000	97798000	1096900000	0	497950000	0
Q9EWW8	sp|Q9EWW8|DER_STRCO GTPase Der OS=Streptomyces coelicolor (strain ATCC BAA-471 / A3(2) / M145) OX=100226 GN=der PE=3 SV=2	380340000	463340000	402770000	407660000	453970000	462710000	408230000	781160000	240860000	539870000	105380000	0	0	0	127750000	0	0	0	190190000	0
Q9EWT5	tr|Q9EWT5|Q9EWT5_STRCO Putative secreted protein OS=Streptomyces coelicolor (strain ATCC BAA-471 / A3(2) / M145) OX=100226 GN=SCO0736 PE=4 SV=1	0	538100000	298430000	312760000	382300000	985200000	0	0	195610000	540140000	516980000	1121100000	0	837180000	0	653940000	0	878640000	729990000	953420000
[truncated: 622 more rows]
